# Supplementary material for: Synergistic photoredox and copper catalysis by diode-like coordination polymer with twisted and polar copper–dye conjugation
Source: Nat Commun. 2020 Oct 23;11:5384. doi: 10.1038/s41467-020-19172-3 (PMC7584659; doi:10.1038/s41467-020-19172-3)
Supplement: Supplementary file 4 — Supplementary Data 1 [file 41467_2020_19172_MOESM4_ESM.cif]

data_Cu2
_audit_creation_date              2018-05-21
_audit_creation_method            'Materials Studio'
_symmetry_space_group_name_H-M    'P23'
_symmetry_Int_Tables_number       195
_symmetry_cell_setting            cubic
loop_
_symmetry_equiv_pos_as_xyz
  x,y,z
  -x,-y,z
  -x,y,-z
  x,-y,-z
  z,x,y
  z,-x,-y
  -z,-x,y
  -z,x,-y
  y,z,x
  -y,z,-x
  y,-z,-x
  -y,-z,x
_cell_length_a                    35.5403
_cell_length_b                    35.5403
_cell_length_c                    35.5403
_cell_angle_alpha                 90.0000
_cell_angle_beta                  90.0000
_cell_angle_gamma                 90.0000
loop_
_atom_site_label
_atom_site_type_symbol
_atom_site_fract_x
_atom_site_fract_y
_atom_site_fract_z
_atom_site_U_iso_or_equiv
_atom_site_adp_type
_atom_site_occupancy
C1     C     0.70680   0.71601   0.79187   0.00000  Uiso   1.00
C2     C     0.67993   0.71591   0.82016   0.00000  Uiso   1.00
C3     C     0.89391   0.63701   0.77915   0.00000  Uiso   1.00
C4     C     0.92345   0.61183   0.78137   0.00000  Uiso   1.00
O5     O     0.96365   0.45569   0.28354   0.00000  Uiso   1.00
O6     O     0.96435   0.46145   0.22073   0.00000  Uiso   1.00
C7     C     0.21692   0.20635   0.70824   0.00000  Uiso   1.00
C8     C     0.21744   0.17829   0.68122   0.00000  Uiso   1.00
C9     C     0.12736   0.38760   0.72112   0.00000  Uiso   1.00
C10    C     0.09846   0.41329   0.72223   0.00000  Uiso   1.00
C11    C     0.95476   0.44556   0.25103   0.00000  Uiso   0.50
C12    C     0.77812   0.72178   0.74963   0.00000  Uiso   0.50
C13    C     0.92767   0.58592   0.75156   0.00000  Uiso   0.50
C14    C     0.66653   0.74922   0.83646   0.00000  Uiso   0.50
C15    C     0.13887   0.63284   0.75162   0.00000  Uiso   0.50
C16    C     0.29392   0.28302   0.20863   0.00000  Uiso   1.00
C17    C     0.32160   0.28236   0.18124   0.00000  Uiso   1.00
C18    C     0.11301   0.37167   0.21906   0.00000  Uiso   1.00
C19    C     0.08702   0.40060   0.21920   0.00000  Uiso   1.00
O20    O     0.04327   0.53584   0.71709   0.00000  Uiso   1.00
C21    C     0.78414   0.79323   0.29133   0.00000  Uiso   1.00
C22    C     0.78440   0.81991   0.31970   0.00000  Uiso   1.00
C23    C     0.86253   0.60623   0.27712   0.00000  Uiso   1.00
C24    C     0.88885   0.57735   0.27810   0.00000  Uiso   1.00
O25    O     0.03807   0.53536   0.78004   0.00000  Uiso   1.00
C26    C     0.05354   0.54555   0.74951   0.00000  Uiso   0.50
C27    C     0.22190   0.27817   0.24960   0.00000  Uiso   0.50
C28    C     0.08516   0.42630   0.24862   0.00000  Uiso   0.50
C29    C     0.33595   0.24881   0.16668   0.00000  Uiso   0.50
C30    C     0.86761   0.36160   0.25016   0.00000  Uiso   0.50
N31    N     0.38255   0.81167   0.05018   0.00000  Uiso   1.00
C32    C     0.39084   0.85336   0.04996   0.00000  Uiso   1.00
C33    C     0.38291   0.86298   0.00923   0.00000  Uiso   1.00
C34    C     0.37864   0.79972   0.01357   0.00000  Uiso   1.00
O35    O     0.99832   0.62666   0.76798   0.00000  Uiso   1.00
O36    O     1.01048   0.61846   0.82864   0.00000  Uiso   1.00
N37    N     0.11248   0.44765   0.30854   0.00000  Uiso   1.00
C38    C     0.11016   0.43820   0.34826   0.00000  Uiso   1.00
C39    C     0.12015   0.47623   0.36628   0.00000  Uiso   1.00
C40    C     0.12152   0.48432   0.30328   0.00000  Uiso   1.00
O41    O     0.87392   0.50139   0.72653   0.00000  Uiso   1.00
C42    C     0.92749   0.42333   0.63770   0.00000  Uiso   1.00
C43    C     0.94016   0.38833   0.65830   0.00000  Uiso   1.00
C44    C     0.92488   0.41524   0.59584   0.00000  Uiso   1.00
O45    O     0.87255   0.50190   0.66388   0.00000  Uiso   1.00
H46    H     0.71663   0.68906   0.78091   0.00000  Uiso   1.00
H47    H     0.67007   0.68869   0.83045   0.00000  Uiso   1.00
H48    H     0.89302   0.65899   0.80073   0.00000  Uiso   1.00
H49    H     0.18992   0.21642   0.71878   0.00000  Uiso   1.00
H50    H     0.19074   0.16742   0.67056   0.00000  Uiso   1.00
H51    H     0.14692   0.38831   0.69732   0.00000  Uiso   1.00
H52    H     0.09544   0.43398   0.69981   0.00000  Uiso   1.00
H53    H     0.28366   0.31012   0.21886   0.00000  Uiso   1.00
H54    H     0.33269   0.30896   0.17058   0.00000  Uiso   1.00
H55    H     0.11235   0.35126   0.19596   0.00000  Uiso   1.00
H56    H     0.06618   0.40242   0.19670   0.00000  Uiso   1.00
H57    H     0.81112   0.78321   0.28055   0.00000  Uiso   1.00
H58    H     0.81146   0.82983   0.33033   0.00000  Uiso   1.00
H59    H     0.84228   0.60759   0.30024   0.00000  Uiso   1.00
H60    H     0.40462   0.87951  -0.00450   0.00000  Uiso   1.00
H61    H     0.35601   0.87918   0.00759   0.00000  Uiso   1.00
H62    H     0.13220   0.41734   0.35575   0.00000  Uiso   1.00
H63    H     0.14551   0.47519   0.38382   0.00000  Uiso   1.00
H64    H     0.09693   0.48792   0.38324   0.00000  Uiso   1.00
H65    H     0.94883   0.44581   0.64226   0.00000  Uiso   1.00
H66    H     0.96359   0.37471   0.64332   0.00000  Uiso   1.00
H67    H     0.91752   0.36716   0.66025   0.00000  Uiso   1.00
H68    H     0.94974   0.39498   0.68693   0.00000  Uiso   1.00
H69    H     0.91802   0.44023   0.57887   0.00000  Uiso   1.00
H70    H     0.90391   0.39313   0.58947   0.00000  Uiso   1.00
H71    H     0.95204   0.40484   0.58519   0.00000  Uiso   1.00
C72    C     0.37083   0.11518   0.92835   0.00000  Uiso   1.00
C73    C     0.38002   0.07673   0.94725   0.00000  Uiso   1.00
C74    C     0.38050   0.11764   0.88720   0.00000  Uiso   1.00
H75    H     0.42095   0.14373   0.94358   0.00000  Uiso   1.00
H76    H     0.36194   0.13855   0.87387   0.00000  Uiso   1.00
H77    H     0.37989   0.05354   0.92672   0.00000  Uiso   1.00
H78    H     0.35878   0.06843   0.96857   0.00000  Uiso   1.00
H79    H     0.40744   0.07559   0.96176   0.00000  Uiso   1.00
H80    H     0.37701   0.09111   0.87182   0.00000  Uiso   1.00
H81    H     0.41003   0.12724   0.88380   0.00000  Uiso   1.00
H82    H     0.34003   0.11777   0.93263   0.00000  Uiso   1.00
Cu83   Cu    0.00000   0.50000   0.21770   0.00000  Uiso   0.25
O84    O     0.00000   0.50000   0.16806   0.00000  Uiso   0.25
Cu85   Cu    0.00000   0.50000   0.28925   0.00000  Uiso   0.25
O86    O     0.00000   0.50000   0.34217   0.00000  Uiso   0.25
N87    N     0.74974   0.74974   0.74974   0.00000  Uiso   0.17
N88    N     0.24983   0.24983   0.24983   0.00000  Uiso   0.17
loop_
_geom_bond_atom_site_label_1
_geom_bond_atom_site_label_2
_geom_bond_distance
_geom_bond_site_symmetry_2
_ccdc_geom_bond_type
C1     C2      1.386   .     A
C1     H46     1.091   .     S
C1     C12     1.397   9     A
C2     C14     1.402   .     A
C2     H47     1.092   .     S
C3     C4      1.382   .     A
C3     H48     1.095   .     S
C3     C30     1.401   4_566 S
C4     C13     1.412   .     A
C4     N31     1.441   7_665 A
O5     C11     1.251   .     A
O5     Cu85    2.047   1_655 S
O6     C11     1.263   .     A
O6     Cu83    1.869   1_655 A
C7     C8      1.385   .     A
C7     H49     1.090   .     S
C7     C12     1.396   7_665 S
C8     H50     1.092   .     S
C8     C14     1.397   12_665 A
C9     C10     1.375   .     A
C9     H51     1.095   .     S
C9     C30     1.388   3_656 A
C10    H52     1.090   .     S
C10    C13     1.396   2_665 A
C11    C13     1.479   4_566 A
C12    N87     1.416   .     S
C12    C1      1.397   5     A
C12    C7      1.396   10_656 S
C13    C10     1.396   2_665 A
C13    C11     1.479   4_566 A
C14    C8      1.397   6_566 A
C14    C30     1.492   12_665 S
C15    C18     1.398   4_566 A
C15    C23     1.393   3_656 S
C15    C29     1.486   6_566 A
C16    C17     1.384   .     A
C16    H53     1.092   .     S
C16    C27     1.395   9     S
C17    C29     1.396   .     A
C17    H54     1.092   .     S
C18    C19     1.383   .     A
C18    H55     1.096   .     S
C18    C15     1.398   4_566 A
C19    C28     1.390   .     A
C19    H56     1.092   .     S
O20    C26     1.257   .     A
O20    Cu85    2.009   3_556 S
C21    C22     1.384   .     A
C21    H57     1.092   .     S
C21    C27     1.395   7_665 A
C22    H58     1.092   .     S
C22    C29     1.398   12_665 S
C23    C24     1.389   .     A
C23    H59     1.093   .     S
C23    C15     1.393   3_656 S
C24    C28     1.403   2_665 A
C24    N37     1.401   2_665 S
O25    C26     1.269   .     A
O25    Cu83    1.848   3_556 S
C26    C28     1.506   4_566 A
C27    N88     1.414   .     S
C27    C16     1.395   5     S
C27    C21     1.395   10_656 A
C28    C24     1.403   2_665 A
C28    C26     1.506   4_566 A
C29    C15     1.486   12_665 A
C29    C22     1.398   6_566 S
C30    C3      1.401   4_566 S
C30    C9      1.388   3_656 A
C30    C14     1.492   6_566 S
N31    C32     1.511   .     S
N31    C34     1.376   .     S
N31    C4      1.441   10_656 A
C32    C33     1.514   .     S
C32    C72     1.533   4_566 S
C32    H75     1.099   4_566 S
C33    H60     1.085   .     S
C33    H61     1.118   .     S
C33    O36     1.408   10_656 S
C34    O35     1.219   10_656 S
C34    O36     1.341   10_656 S
O35    C34     1.219   7_665 S
O36    C33     1.408   7_665 S
O36    C34     1.341   7_665 S
N37    C38     1.453   .     S
N37    C40     1.355   .     S
N37    C24     1.401   2_665 S
C38    C39     1.537   .     S
C38    H62     1.111   .     S
C38    C42     1.523   3_656 S
C39    H63     1.096   .     S
C39    H64     1.103   .     S
C39    O45     1.431   3_656 S
C40    O41     1.232   3_656 S
C40    O45     1.340   3_656 S
O41    C40     1.232   3_656 S
C42    C43     1.512   .     S
C42    C44     1.518   .     S
C42    H65     1.113   .     S
C42    C38     1.523   3_656 S
C43    H66     1.101   .     S
C43    H67     1.104   .     S
C43    H68     1.099   .     S
C44    H69     1.101   .     S
C44    H70     1.106   .     S
C44    H71     1.101   .     S
O45    C39     1.431   3_656 S
O45    C40     1.340   3_656 S
C72    C32     1.533   4_566 S
C72    C73     1.557   .     S
C72    C74     1.505   .     S
C72    H82     1.109   .     S
C73    H77     1.101   .     S
C73    H78     1.110   .     S
C73    H79     1.103   .     S
C74    H76     1.101   .     S
C74    H80     1.097   .     S
C74    H81     1.110   .     S
H75    C32     1.099   4_566 S
Cu83   O84     1.764   .     S
Cu83   Cu85    2.543   .     S
Cu83   O6      1.869   1_455 A
Cu83   O6      1.869   2_665 A
Cu83   O25     1.848   3_556 S
Cu83   O25     1.848   4_566 S
Cu85   O86     1.881   .     S
Cu85   O5      2.047   1_455 S
Cu85   O5      2.047   2_665 S
Cu85   O20     2.009   3_556 S
Cu85   O20     2.009   4_566 S
N87    C12     1.416   5     S
N87    C12     1.416   9     S
N88    C27     1.414   5     S
N88    C27     1.414   9     S
