# Supplementary material for: Synergistic photoredox and copper catalysis by diode-like coordination polymer with twisted and polar copper–dye conjugation
Source: Nat Commun. 2020 Oct 23;11:5384. doi: 10.1038/s41467-020-19172-3 (PMC7584659; doi:10.1038/s41467-020-19172-3)
Supplement: Supplementary file 5 — Supplementary Data 2 [file 41467_2020_19172_MOESM5_ESM.cif]

 
data_1_sq_d
 
_audit_creation_method            'SHELXL-2017/1'
_shelx_SHELXL_version_number      '2017/1'
_chemical_name_systematic         ?
_chemical_name_common             ?
_chemical_melting_point           ?
_chemical_formula_moiety          'C78 H48 Cu3 N2 O15'
_chemical_formula_sum
 'C78 H48 Cu3 N2 O15' 
_chemical_formula_weight          1443.83

loop_
 _atom_type_symbol
 _atom_type_description
 _atom_type_scat_dispersion_real
 _atom_type_scat_dispersion_imag
 _atom_type_scat_source
 'C'  'C'   0.0033   0.0016
 'International Tables Vol C Tables 4.2.6.8 and 6.1.1.4'
 'H'  'H'   0.0000   0.0000
 'International Tables Vol C Tables 4.2.6.8 and 6.1.1.4'
 'N'  'N'   0.0061   0.0033
 'International Tables Vol C Tables 4.2.6.8 and 6.1.1.4'
 'O'  'O'   0.0106   0.0060
 'International Tables Vol C Tables 4.2.6.8 and 6.1.1.4'
 'Cu'  'Cu'   0.3201   1.2651
 'International Tables Vol C Tables 4.2.6.8 and 6.1.1.4'
 
_space_group_crystal_system       cubic
_space_group_IT_number            225
_space_group_name_H-M_alt         'F m -3 m'
_space_group_name_Hall            '-F 4 2 3'
 
_shelx_space_group_comment
;
The symmetry employed for this shelxl refinement is uniquely defined
by the following loop, which should always be used as a source of
symmetry information in preference to the above space-group names.
They are only intended as comments.
;
 
loop_
 _space_group_symop_operation_xyz
 'x, y, z'
 '-x, -y, z'
 '-x, y, -z'
 'x, -y, -z'
 'z, x, y'
 'z, -x, -y'
 '-z, -x, y'
 '-z, x, -y'
 'y, z, x'
 '-y, z, -x'
 'y, -z, -x'
 '-y, -z, x'
 'y, x, -z'
 '-y, -x, -z'
 'y, -x, z'
 '-y, x, z'
 'x, z, -y'
 '-x, z, y'
 '-x, -z, -y'
 'x, -z, y'
 'z, y, -x'
 'z, -y, x'
 '-z, y, x'
 '-z, -y, -x'
 'x, y+1/2, z+1/2'
 '-x, -y+1/2, z+1/2'
 '-x, y+1/2, -z+1/2'
 'x, -y+1/2, -z+1/2'
 'z, x+1/2, y+1/2'
 'z, -x+1/2, -y+1/2'
 '-z, -x+1/2, y+1/2'
 '-z, x+1/2, -y+1/2'
 'y, z+1/2, x+1/2'
 '-y, z+1/2, -x+1/2'
 'y, -z+1/2, -x+1/2'
 '-y, -z+1/2, x+1/2'
 'y, x+1/2, -z+1/2'
 '-y, -x+1/2, -z+1/2'
 'y, -x+1/2, z+1/2'
 '-y, x+1/2, z+1/2'
 'x, z+1/2, -y+1/2'
 '-x, z+1/2, y+1/2'
 '-x, -z+1/2, -y+1/2'
 'x, -z+1/2, y+1/2'
 'z, y+1/2, -x+1/2'
 'z, -y+1/2, x+1/2'
 '-z, y+1/2, x+1/2'
 '-z, -y+1/2, -x+1/2'
 'x+1/2, y, z+1/2'
 '-x+1/2, -y, z+1/2'
 '-x+1/2, y, -z+1/2'
 'x+1/2, -y, -z+1/2'
 'z+1/2, x, y+1/2'
 'z+1/2, -x, -y+1/2'
 '-z+1/2, -x, y+1/2'
 '-z+1/2, x, -y+1/2'
 'y+1/2, z, x+1/2'
 '-y+1/2, z, -x+1/2'
 'y+1/2, -z, -x+1/2'
 '-y+1/2, -z, x+1/2'
 'y+1/2, x, -z+1/2'
 '-y+1/2, -x, -z+1/2'
 'y+1/2, -x, z+1/2'
 '-y+1/2, x, z+1/2'
 'x+1/2, z, -y+1/2'
 '-x+1/2, z, y+1/2'
 '-x+1/2, -z, -y+1/2'
 'x+1/2, -z, y+1/2'
 'z+1/2, y, -x+1/2'
 'z+1/2, -y, x+1/2'
 '-z+1/2, y, x+1/2'
 '-z+1/2, -y, -x+1/2'
 'x+1/2, y+1/2, z'
 '-x+1/2, -y+1/2, z'
 '-x+1/2, y+1/2, -z'
 'x+1/2, -y+1/2, -z'
 'z+1/2, x+1/2, y'
 'z+1/2, -x+1/2, -y'
 '-z+1/2, -x+1/2, y'
 '-z+1/2, x+1/2, -y'
 'y+1/2, z+1/2, x'
 '-y+1/2, z+1/2, -x'
 'y+1/2, -z+1/2, -x'
 '-y+1/2, -z+1/2, x'
 'y+1/2, x+1/2, -z'
 '-y+1/2, -x+1/2, -z'
 'y+1/2, -x+1/2, z'
 '-y+1/2, x+1/2, z'
 'x+1/2, z+1/2, -y'
 '-x+1/2, z+1/2, y'
 '-x+1/2, -z+1/2, -y'
 'x+1/2, -z+1/2, y'
 'z+1/2, y+1/2, -x'
 'z+1/2, -y+1/2, x'
 '-z+1/2, y+1/2, x'
 '-z+1/2, -y+1/2, -x'
 '-x, -y, -z'
 'x, y, -z'
 'x, -y, z'
 '-x, y, z'
 '-z, -x, -y'
 '-z, x, y'
 'z, x, -y'
 'z, -x, y'
 '-y, -z, -x'
 'y, -z, x'
 '-y, z, x'
 'y, z, -x'
 '-y, -x, z'
 'y, x, z'
 '-y, x, -z'
 'y, -x, -z'
 '-x, -z, y'
 'x, -z, -y'
 'x, z, y'
 '-x, z, -y'
 '-z, -y, x'
 '-z, y, -x'
 'z, -y, -x'
 'z, y, x'
 '-x, -y+1/2, -z+1/2'
 'x, y+1/2, -z+1/2'
 'x, -y+1/2, z+1/2'
 '-x, y+1/2, z+1/2'
 '-z, -x+1/2, -y+1/2'
 '-z, x+1/2, y+1/2'
 'z, x+1/2, -y+1/2'
 'z, -x+1/2, y+1/2'
 '-y, -z+1/2, -x+1/2'
 'y, -z+1/2, x+1/2'
 '-y, z+1/2, x+1/2'
 'y, z+1/2, -x+1/2'
 '-y, -x+1/2, z+1/2'
 'y, x+1/2, z+1/2'
 '-y, x+1/2, -z+1/2'
 'y, -x+1/2, -z+1/2'
 '-x, -z+1/2, y+1/2'
 'x, -z+1/2, -y+1/2'
 'x, z+1/2, y+1/2'
 '-x, z+1/2, -y+1/2'
 '-z, -y+1/2, x+1/2'
 '-z, y+1/2, -x+1/2'
 'z, -y+1/2, -x+1/2'
 'z, y+1/2, x+1/2'
 '-x+1/2, -y, -z+1/2'
 'x+1/2, y, -z+1/2'
 'x+1/2, -y, z+1/2'
 '-x+1/2, y, z+1/2'
 '-z+1/2, -x, -y+1/2'
 '-z+1/2, x, y+1/2'
 'z+1/2, x, -y+1/2'
 'z+1/2, -x, y+1/2'
 '-y+1/2, -z, -x+1/2'
 'y+1/2, -z, x+1/2'
 '-y+1/2, z, x+1/2'
 'y+1/2, z, -x+1/2'
 '-y+1/2, -x, z+1/2'
 'y+1/2, x, z+1/2'
 '-y+1/2, x, -z+1/2'
 'y+1/2, -x, -z+1/2'
 '-x+1/2, -z, y+1/2'
 'x+1/2, -z, -y+1/2'
 'x+1/2, z, y+1/2'
 '-x+1/2, z, -y+1/2'
 '-z+1/2, -y, x+1/2'
 '-z+1/2, y, -x+1/2'
 'z+1/2, -y, -x+1/2'
 'z+1/2, y, x+1/2'
 '-x+1/2, -y+1/2, -z'
 'x+1/2, y+1/2, -z'
 'x+1/2, -y+1/2, z'
 '-x+1/2, y+1/2, z'
 '-z+1/2, -x+1/2, -y'
 '-z+1/2, x+1/2, y'
 'z+1/2, x+1/2, -y'
 'z+1/2, -x+1/2, y'
 '-y+1/2, -z+1/2, -x'
 'y+1/2, -z+1/2, x'
 '-y+1/2, z+1/2, x'
 'y+1/2, z+1/2, -x'
 '-y+1/2, -x+1/2, z'
 'y+1/2, x+1/2, z'
 '-y+1/2, x+1/2, -z'
 'y+1/2, -x+1/2, -z'
 '-x+1/2, -z+1/2, y'
 'x+1/2, -z+1/2, -y'
 'x+1/2, z+1/2, y'
 '-x+1/2, z+1/2, -y'
 '-z+1/2, -y+1/2, x'
 '-z+1/2, y+1/2, -x'
 'z+1/2, -y+1/2, -x'
 'z+1/2, y+1/2, x'
 
_cell_length_a                    61.0731(16)
_cell_length_b                    61.0731(16)
_cell_length_c                    61.0731(16)
_cell_angle_alpha                 90
_cell_angle_beta                  90
_cell_angle_gamma                 90
_cell_volume                      227798(18)
_cell_formula_units_Z             16
_cell_measurement_temperature     200(2)
_cell_measurement_reflns_used     9056
_cell_measurement_theta_min       2.31
_cell_measurement_theta_max       27.45
 
_exptl_crystal_description        'block'
_exptl_crystal_colour             'green'
_exptl_crystal_density_meas       ?
_exptl_crystal_density_method     ?
_exptl_crystal_density_diffrn     0.168          
_exptl_crystal_F_000              11792
_exptl_transmission_factor_min    ?
_exptl_transmission_factor_max    ?
_exptl_crystal_size_max           0.3
_exptl_crystal_size_mid           0.3
_exptl_crystal_size_min           0.2
_exptl_absorpt_coefficient_mu     0.119
_shelx_estimated_absorpt_T_min    ?
_shelx_estimated_absorpt_T_max    ?
_exptl_absorpt_correction_type    'none'
_exptl_absorpt_correction_T_min   ?
_exptl_absorpt_correction_T_max   ?
_exptl_absorpt_process_details    ?
_exptl_absorpt_special_details    ?
_diffrn_ambient_temperature       200(2)
_diffrn_radiation_wavelength      0.71073
_diffrn_radiation_type            MoK\a
_diffrn_source                    'sealed tube'
_diffrn_measurement_device_type   'CCD area detector'
_diffrn_measurement_method        'phi and omega scans'
_diffrn_detector_area_resol_mean  ?
_diffrn_reflns_number             161911
_diffrn_reflns_av_unetI/netI      0.0901
_diffrn_reflns_av_R_equivalents   0.1567
_diffrn_reflns_limit_h_min        -72
_diffrn_reflns_limit_h_max        57
_diffrn_reflns_limit_k_min        -63
_diffrn_reflns_limit_k_max        55
_diffrn_reflns_limit_l_min        -49
_diffrn_reflns_limit_l_max        72
_diffrn_reflns_theta_min          1.973
_diffrn_reflns_theta_max          24.999
_diffrn_reflns_theta_full         24.999
_diffrn_measured_fraction_theta_max   0.998
_diffrn_measured_fraction_theta_full  0.998
_diffrn_reflns_Laue_measured_fraction_max    0.998
_diffrn_reflns_Laue_measured_fraction_full   0.998
_diffrn_reflns_point_group_measured_fraction_max   0.998
_diffrn_reflns_point_group_measured_fraction_full  0.998
_reflns_number_total              9368
_reflns_number_gt                 3956
_reflns_threshold_expression      'I > 2\s(I)'
_reflns_Friedel_coverage          0.000
_reflns_Friedel_fraction_max      .
_reflns_Friedel_fraction_full     .
 
_reflns_special_details
;
 Reflections were merged by SHELXL according to the crystal
 class for the calculation of statistics and refinement.
 
 _reflns_Friedel_fraction is defined as the number of unique
 Friedel pairs measured divided by the number that would be
 possible theoretically, ignoring centric projections and
 systematic absences.
;
 
_computing_data_collection        'Bruker SMART'
_computing_cell_refinement        'Bruker SMART'
_computing_data_reduction         'Bruker SAINT'
_computing_structure_solution     'Bruker SHELXTL'
_computing_structure_refinement 'SHELXL-2017/1 (Sheldrick, 2017)'
_computing_molecular_graphics     'Bruker SHELXTL'
_computing_publication_material   'Bruker SHELXTL'
_refine_special_details           ?
_refine_ls_structure_factor_coef  Fsqd
_refine_ls_matrix_type            full
_refine_ls_weighting_scheme       calc
_refine_ls_weighting_details
'w=1/[\s^2^(Fo^2^)+(0.1400P)^2^] where P=(Fo^2^+2Fc^2^)/3'
_atom_sites_solution_primary      ?
_atom_sites_solution_secondary    ?
_atom_sites_solution_hydrogens    mixed
_refine_ls_hydrogen_treatment     constr
_refine_ls_extinction_method      none
_refine_ls_extinction_coef        .
_refine_ls_number_reflns          9368
_refine_ls_number_parameters      105
_refine_ls_number_restraints      33
_refine_ls_R_factor_all           0.2085
_refine_ls_R_factor_gt            0.1253
_refine_ls_wR_factor_ref          0.3534
_refine_ls_wR_factor_gt           0.2998
_refine_ls_goodness_of_fit_ref    1.209
_refine_ls_restrained_S_all       1.217
_refine_ls_shift/su_max           0.000
_refine_ls_shift/su_mean          0.000
 
loop_
 _atom_site_label
 _atom_site_type_symbol
 _atom_site_fract_x
 _atom_site_fract_y
 _atom_site_fract_z
 _atom_site_U_iso_or_equiv
 _atom_site_adp_type
 _atom_site_occupancy
 _atom_site_site_symmetry_order  
 _atom_site_calc_flag
 _atom_site_refinement_flags_posn
 _atom_site_refinement_flags_adp
 _atom_site_refinement_flags_occupancy
 _atom_site_disorder_assembly
 _atom_site_disorder_group
Cu1 Cu 0.23490(2) 0.000000 0.23490(2) 0.1224(5) Uani 1 4 d S T P . .
C1 C 0.26975(5) -0.02892(8) 0.23025(5) 0.1198(16) Uani 1 2 d S T P . .
O1 O 0.25275(4) -0.02247(4) 0.22053(4) 0.1273(9) Uani 1 1 d . . . . .
C2 C 0.28179(6) -0.04780(8) 0.21821(6) 0.1093(13) Uani 1 2 d S T P . .
C3 C 0.30087(7) -0.05612(7) 0.22603(7) 0.1469(14) Uani 1 1 d . . . . .
H3A H 0.307149 -0.049742 0.238749 0.176 Uiso 1 1 calc R U . . .
C4 C 0.31152(7) -0.07354(7) 0.21617(8) 0.1613(17) Uani 1 1 d . . . . .
H4A H 0.324781 -0.079026 0.222174 0.194 Uiso 1 1 calc R U . . .
C5 C 0.30263(7) -0.08297(10) 0.19737(7) 0.1403(18) Uani 1 2 d S T P . .
O2 O 0.20912(6) 0.000000 0.20912(6) 0.1556(18) Uani 1 4 d S T P . .
C6 C 0.31355(9) -0.10219(9) 0.18645(9) 0.149(2) Uani 1 2 d DS T P . .
C7 C 0.31469(15) -0.10391(15) 0.16409(15) 0.162(3) Uani 0.5 1 d D . P . .
H7A H 0.307593 -0.092956 0.155320 0.194 Uiso 0.5 1 d R U P . .
C8 C 0.32580(16) -0.12133(15) 0.15375(14) 0.145(3) Uani 0.5 1 d D . P . .
H8A H 0.327894 -0.121431 0.138168 0.174 Uiso 0.5 1 d R U P . .
C9 C 0.33380(9) -0.13791(12) 0.16620(9) 0.157(2) Uani 1 2 d DS T P . .
C10 C 0.33407(17) -0.13464(16) 0.18745(14) 0.153(3) Uani 0.5 1 d D . P . .
H10A H 0.341826 -0.145273 0.196049 0.184 Uiso 0.5 1 d R U P . .
C11 C 0.32418(18) -0.11729(17) 0.19851(17) 0.169(3) Uani 0.5 1 d D . P . .
H11A H 0.325073 -0.115995 0.214147 0.203 Uiso 0.5 1 d R U P . .
N1 N 0.34352(10) -0.15648(10) 0.15648(10) 0.157(3) Uani 1 6 d S T P . .
 
loop_
 _atom_site_aniso_label
 _atom_site_aniso_U_11
 _atom_site_aniso_U_22
 _atom_site_aniso_U_33
 _atom_site_aniso_U_23
 _atom_site_aniso_U_13
 _atom_site_aniso_U_12
Cu1 0.1348(6) 0.0974(6) 0.1348(6) 0.000 0.0026(5) 0.000
C1 0.133(3) 0.094(3) 0.133(3) 0.0095(16) 0.049(4) -0.0095(16)
O1 0.1358(19) 0.1099(16) 0.136(2) -0.0045(13) -0.0172(16) 0.0203(14)
C2 0.1027(18) 0.123(3) 0.1027(18) -0.0119(19) -0.022(2) 0.0119(19)
C3 0.153(3) 0.140(3) 0.147(3) -0.050(3) -0.016(3) 0.013(3)
C4 0.139(3) 0.162(3) 0.183(4) -0.074(3) -0.053(3) 0.044(3)
C5 0.131(2) 0.158(5) 0.131(2) -0.034(3) -0.034(3) 0.034(3)
O2 0.149(2) 0.169(5) 0.149(2) 0.000 -0.030(3) 0.000
C6 0.166(3) 0.116(4) 0.166(3) -0.043(3) -0.070(4) 0.043(3)
C7 0.181(9) 0.145(8) 0.159(8) -0.034(7) -0.046(7) 0.021(7)
C8 0.159(7) 0.161(8) 0.114(6) -0.017(6) -0.010(5) 0.025(7)
C9 0.145(3) 0.180(7) 0.145(3) -0.043(4) -0.063(4) 0.043(4)
C10 0.158(8) 0.155(8) 0.147(8) -0.029(6) -0.042(6) 0.024(7)
C11 0.181(9) 0.155(8) 0.170(9) -0.028(7) -0.034(7) 0.036(7)
N1 0.157(3) 0.157(3) 0.157(3) -0.059(4) -0.059(4) 0.059(4)
 
_geom_special_details
;
 All esds (except the esd in the dihedral angle between two l.s. planes)
 are estimated using the full covariance matrix.  The cell esds are taken
 into account individually in the estimation of esds in distances, angles
 and torsion angles; correlations between esds in cell parameters are only
 used when they are defined by crystal symmetry.  An approximate (isotropic)
 treatment of cell esds is used for estimating esds involving l.s. planes.
;
 
loop_
 _geom_bond_atom_site_label_1
 _geom_bond_atom_site_label_2
 _geom_bond_distance
 _geom_bond_site_symmetry_2
 _geom_bond_publ_flag
Cu1 O1 1.960(3) 22 ?
Cu1 O1 1.960(3) 99 ?
Cu1 O1 1.960(3) 120 ?
Cu1 O1 1.960(3) . ?
Cu1 O2 2.227(5) . ?
Cu1 Cu1 2.6081(19) 145 ?
C1 O1 1.259(3) 166 ?
C1 O1 1.259(3) . ?
C1 C2 1.553(7) . ?
C2 C3 1.358(5) . ?
C2 C3 1.358(5) 166 ?
C3 C4 1.385(5) . ?
C4 C5 1.395(5) . ?
C5 C6 1.506(7) . ?
C6 C11 1.347(9) 166 ?
C6 C11 1.347(9) . ?
C6 C7 1.372(9) 166 ?
C6 C7 1.372(9) . ?
C7 C11 1.353(13) 166 ?
C7 C8 1.411(9) . ?
C7 C7 1.833(17) 166 ?
C7 C10 1.885(14) 166 ?
C8 C9 1.357(8) . ?
C8 C10 1.367(12) 166 ?
C8 C8 1.766(17) 166 ?
C8 C11 2.021(15) 166 ?
C9 C10 1.313(8) 166 ?
C9 C10 1.313(8) . ?
C9 N1 1.411(6) . ?
C10 C11 1.394(9) . ?
C10 C10 1.858(17) 166 ?
C11 C11 1.960(19) 166 ?
 
loop_
 _geom_angle_atom_site_label_1
 _geom_angle_atom_site_label_2
 _geom_angle_atom_site_label_3
 _geom_angle
 _geom_angle_site_symmetry_1
 _geom_angle_site_symmetry_3
 _geom_angle_publ_flag
O1 Cu1 O1 90.45(15) 22 99 ?
O1 Cu1 O1 88.87(15) 22 120 ?
O1 Cu1 O1 171.19(16) 99 120 ?
O1 Cu1 O1 171.19(16) 22 . ?
O1 Cu1 O1 88.87(15) 99 . ?
O1 Cu1 O1 90.45(15) 120 . ?
O1 Cu1 O2 94.41(8) 22 . ?
O1 Cu1 O2 94.41(8) 99 . ?
O1 Cu1 O2 94.41(8) 120 . ?
O1 Cu1 O2 94.40(8) . . ?
O1 Cu1 Cu1 85.59(8) 22 145 ?
O1 Cu1 Cu1 85.59(8) 99 145 ?
O1 Cu1 Cu1 85.59(8) 120 145 ?
O1 Cu1 Cu1 85.60(8) . 145 ?
O2 Cu1 Cu1 180.00(13) . 145 ?
O1 C1 O1 132.8(5) 166 . ?
O1 C1 C2 113.5(2) 166 . ?
O1 C1 C2 113.5(2) . . ?
C1 O1 Cu1 117.8(3) . . ?
C3 C2 C3 117.6(5) . 166 ?
C3 C2 C1 121.2(2) . . ?
C3 C2 C1 121.2(2) 166 . ?
C2 C3 C4 122.5(4) . . ?
C3 C4 C5 119.5(4) . . ?
C4 C5 C4 118.1(5) 166 . ?
C4 C5 C6 120.9(2) 166 . ?
C4 C5 C6 120.9(2) . . ?
C11 C6 C11 93.3(10) 166 . ?
C11 C6 C7 117.9(6) 166 166 ?
C11 C6 C7 59.7(6) . 166 ?
C11 C6 C7 59.7(6) 166 . ?
C11 C6 C7 117.9(6) . . ?
C7 C6 C7 83.8(9) 166 . ?
C11 C6 C5 120.4(6) 166 . ?
C11 C6 C5 120.4(6) . . ?
C7 C6 C5 121.5(5) 166 . ?
C7 C6 C5 121.5(5) . . ?
C11 C7 C6 59.2(6) 166 . ?
C11 C7 C8 93.9(8) 166 . ?
C6 C7 C8 121.9(8) . . ?
C11 C7 C7 92.7(6) 166 166 ?
C6 C7 C7 48.1(4) . 166 ?
C8 C7 C7 88.7(5) . 166 ?
C11 C7 C10 47.6(5) 166 166 ?
C6 C7 C10 90.7(6) . 166 ?
C8 C7 C10 46.3(5) . 166 ?
C7 C7 C10 90.4(4) 166 166 ?
C9 C8 C10 57.6(5) . 166 ?
C9 C8 C7 119.0(7) . . ?
C10 C8 C7 85.4(7) 166 . ?
C9 C8 C8 49.4(5) . 166 ?
C10 C8 C8 91.9(6) 166 166 ?
C7 C8 C8 91.3(5) . 166 ?
C9 C8 C11 88.9(6) . 166 ?
C10 C8 C11 43.5(5) 166 166 ?
C7 C8 C11 41.9(5) . 166 ?
C8 C8 C11 92.7(4) 166 166 ?
C10 C9 C10 90.1(10) 166 . ?
C10 C9 C8 61.6(5) 166 . ?
C10 C9 C8 116.4(7) . . ?
C10 C9 C8 116.4(7) 166 166 ?
C10 C9 C8 61.6(5) . 166 ?
C8 C9 C8 81.2(9) . 166 ?
C10 C9 N1 122.2(6) 166 . ?
C10 C9 N1 122.2(6) . . ?
C8 C9 N1 121.0(6) . . ?
C8 C9 N1 121.0(6) 166 . ?
C9 C10 C8 60.8(6) . 166 ?
C9 C10 C11 126.1(8) . . ?
C8 C10 C11 94.0(9) 166 . ?
C9 C10 C10 44.9(5) . 166 ?
C8 C10 C10 88.1(6) 166 166 ?
C11 C10 C10 92.1(5) . 166 ?
C9 C10 C7 94.8(7) . 166 ?
C8 C10 C7 48.3(5) 166 166 ?
C11 C10 C7 45.8(6) . 166 ?
C10 C10 C7 89.6(4) 166 166 ?
C6 C11 C7 61.1(6) . 166 ?
C6 C11 C10 117.7(8) . . ?
C7 C11 C10 86.7(9) 166 . ?
C6 C11 C11 43.3(5) . 166 ?
C7 C11 C11 87.3(6) 166 166 ?
C10 C11 C11 87.9(5) . 166 ?
C6 C11 C8 90.2(7) . 166 ?
C7 C11 C8 44.2(5) 166 166 ?
C10 C11 C8 42.5(6) . 166 ?
C11 C11 C8 87.3(4) 166 166 ?
C9 N1 C9 119.95(4) 80_545 59 ?
C9 N1 C9 119.95(4) 80_545 . ?
C9 N1 C9 119.95(4) 59 . ?
 
_refine_diff_density_max    0.688
_refine_diff_density_min   -0.667
_refine_diff_density_rms    0.041

_shelx_res_file
;
TITL 1 in Fm-3m
    1_sq_d.res
    created by SHELXL-2017/1 at 21:15:55 on 08-May-2018
CELL 0.71073  61.0731  61.0731  61.0731  90.000  90.000  90.000
ZERR 2852.00   0.0016   0.0016   0.0016   0.000   0.000   0.000
LATT  4
SYMM -X, -Y, Z
SYMM -X, Y, -Z
SYMM X, -Y, -Z
SYMM Z, X, Y
SYMM Z, -X, -Y
SYMM -Z, -X, Y
SYMM -Z, X, -Y
SYMM Y, Z, X
SYMM -Y, Z, -X
SYMM Y, -Z, -X
SYMM -Y, -Z, X
SYMM Y, X, -Z
SYMM -Y, -X, -Z
SYMM Y, -X, Z
SYMM -Y, X, Z
SYMM X, Z, -Y
SYMM -X, Z, Y
SYMM -X, -Z, -Y
SYMM X, -Z, Y
SYMM Z, Y, -X
SYMM Z, -Y, X
SYMM -Z, Y, X
SYMM -Z, -Y, -X
SFAC C H N O CU
UNIT 1248 768 32 240 48
TEMP -73.150

L.S. 10
BOND
FMAP 2
PLAN 20
OMIT 0 50
OMIT 7   7  17
OMIT 6   6  32
OMIT 4   6   8
OMIT 6   8  16
ACTA

SADI C6 C7 C7 C8 C8 C9 C9 C10 C10 C11 C11 C6
SADI 0.04 C6 C8 C6 C10 C7 C9 C7 C11 C8 C10 C9 C11
FLAT C6 C7 C8 C9 C10 C11

WGHT    0.140000
FVAR       0.11539
CU1   5    0.234901    0.000000    0.234901    10.25000    0.13481    0.09744 =
         0.13481    0.00000    0.00256    0.00000
C1    1    0.269745   -0.028922    0.230255    10.50000    0.13268    0.09418 =
         0.13268    0.00950    0.04918   -0.00950
O1    4    0.252754   -0.022472    0.220532    11.00000    0.13585    0.10994 =
         0.13620   -0.00449   -0.01718    0.02026
C2    1    0.281794   -0.047800    0.218206    10.50000    0.10270    0.12260 =
         0.10270   -0.01186   -0.02249    0.01186
C3    1    0.300869   -0.056118    0.226026    11.00000    0.15334    0.14032 =
         0.14714   -0.04987   -0.01628    0.01271
AFIX  43
H3A   2    0.307149   -0.049742    0.238749    11.00000   -1.20000
AFIX   0
C4    1    0.311521   -0.073538    0.216172    11.00000    0.13908    0.16155 =
         0.18333   -0.07369   -0.05305    0.04364
AFIX  43
H4A   2    0.324781   -0.079026    0.222174    11.00000   -1.20000
AFIX   0
C5    1    0.302633   -0.082965    0.197367    10.50000    0.13132    0.15815 =
         0.13132   -0.03429   -0.03417    0.03429
O2    4    0.209115    0.000000    0.209115    10.25000    0.14863    0.16941 =
         0.14863    0.00000   -0.03041    0.00000
C6    1    0.313545   -0.102192    0.186455    10.50000    0.16550    0.11561 =
         0.16550   -0.04286   -0.06969    0.04286
C7    1    0.314693   -0.103906    0.164090    10.50000    0.18148    0.14533 =
         0.15853   -0.03380   -0.04592    0.02090
AFIX   3
H7A   2    0.307593   -0.092956    0.155320    10.50000   -1.20000
AFIX   0
C8    1    0.325804   -0.121331    0.153748    10.50000    0.15942    0.16110 =
         0.11353   -0.01712   -0.00953    0.02452
AFIX   3
H8A   2    0.327894   -0.121431    0.138168    10.50000   -1.20000
AFIX   0
C9    1    0.333795   -0.137906    0.166205    10.50000    0.14539    0.17989 =
         0.14539   -0.04263   -0.06320    0.04263
C10   1    0.334066   -0.134643    0.187449    10.50000    0.15752    0.15455 =
         0.14737   -0.02863   -0.04207    0.02418
AFIX   3
H10A  2    0.341826   -0.145273    0.196049    10.50000   -1.20000
AFIX   0
C11   1    0.324183   -0.117295    0.198507    10.50000    0.18144    0.15488 =
         0.17037   -0.02805   -0.03423    0.03638
AFIX   3
H11A  2    0.325073   -0.115995    0.214147    10.50000   -1.20000
AFIX   0
N1    3    0.343518   -0.156482    0.156482    10.16667    0.15699    0.15699 =
         0.15699   -0.05949   -0.05949    0.05949

HKLF 4


REM  1 in Fm-3m
REM R1 =  0.1253 for    3956 Fo > 4sig(Fo)  and  0.2085 for all    9368 data
REM    105 parameters refined using     33 restraints

END

WGHT      0.2000      0.0000

REM Highest difference peak  0.688,  deepest hole -0.667,  1-sigma level  0.041
Q1    1   0.2244  0.0000  0.2479  10.50000  0.05    0.69
Q2    1   0.2228  0.0000  0.2228  10.25000  0.05    0.64
Q3    1   0.2343 -0.0136  0.2343  10.50000  0.05    0.57
Q4    1   0.2500  0.0000  0.2500  10.12500  0.05    0.43
Q5    1   0.3490 -0.1666  0.1510  10.50000  0.05    0.24
Q6    1   0.2095  0.0053  0.1958  11.00000  0.05    0.24
Q7    1   0.4062 -0.0938  0.3296  10.50000  0.05    0.23
Q8    1   0.3296 -0.0630  0.0940  11.00000  0.05    0.23
Q9    1   0.4371 -0.0629  0.3298  10.50000  0.05    0.21
Q10   1   0.2919 -0.0605  0.2081  10.50000  0.05    0.20
Q11   1   0.2847 -0.0418  0.2301  11.00000  0.05    0.19
Q12   1   0.2882 -0.0501  0.2317  11.00000  0.05    0.19
Q13   1   0.3103 -0.0866  0.1986  11.00000  0.05    0.18
Q14   1   0.3003 -0.0812  0.1920  11.00000  0.05    0.18
Q15   1   0.3011 -0.0719  0.1989  10.50000  0.05    0.17
Q16   1   0.3096 -0.0988  0.1904  10.50000  0.05    0.17
Q17   1   0.2966 -0.0689  0.2034  10.50000  0.05    0.17
Q18   1   0.3028 -0.1129  0.1972  10.50000  0.05    0.17
Q19   1   0.2414 -0.0258  0.2110  11.00000  0.05    0.16
Q20   1   0.3289 -0.1711  0.3289  10.16667  0.05    0.16
;
_shelx_res_checksum    8796

_shelx_hkl_file
;
   2   4   4   22165    1459                                                        7551  525.13   14.69  1.0000
   4   4   2   22504    1460                                                        7941  520.94  -62.66  1.0000
   4   4  -4   68149    6360                                                       33825 -654.60   17.33  1.0000
   3   5   1    8066      67                                                         236 -645.48  -43.41  1.0000
   5   3  -3    1879      33                                                         124 -272.99    8.57  1.0000
   3   3   5    2161      37                                                         148 -297.13  -34.16  1.0000
   3   5   3    1928      34                                                         141 -272.47   22.20  1.0000
   5   3   3    2070      37                                                         186 -271.42   23.96  1.0000
   1   5  -5     407      22                                                          73   98.50  -11.87  1.0000
   5  -1   5     352      23                                                          45  102.02   -2.17  1.0000
   5   5  -1     459      23                                                          66  113.31  -17.92  1.0000
   1  -5   5     514      32                                                         101  110.33   19.62  1.0000
   1   5   5     312      20                                                          28  105.18    4.36  1.0000
   1  -5  -5     451      28                                                          83  102.82    0.29  1.0000
   5   1   5     316      23                                                          30  104.45    2.91  1.0000
  -1   5  -5     446      22                                                          67  110.33  -19.62  1.0000
   5   5   1     353      22                                                          38  107.01   -1.00  1.0000
   3  -5   5   45099     287                                                        1286 1496.27   -8.90  1.0000
  -3  -5  -5   46592     287                                                        1522 1498.87   -5.79  1.0000
   3   5  -5   45098     287                                                        1363 1490.50   29.36  1.0000
   3   5   5   46546     287                                                        1512 1498.87    5.79  1.0000
   5   5   3   46408     287                                                        1678 1506.59  -69.38  1.0000
   5   5  -5  117946    4037                                                       23646-1607.21  -13.37  1.0000
   5  -5   5  107818    4035                                                       19309-1605.60   18.86  1.0000
   6   2   0   10941     791                                                        4427  322.82   -1.68  1.0000
   0   6  -2   10105     790                                                        3980  317.07   12.46  1.0000
   0   6  -4   74783    2118                                                       10739 1439.29    2.68  1.0000
   0   6   4   77591    2118                                                       11664 1445.36   24.32  1.0000
   6  -4   0   73351    2118                                                        9966 1449.39   -5.77  1.0000
   6   4   0   79890    2119                                                       12639 1444.06  -29.29  1.0000
   0   2  -6   11471     805                                                        4812  319.53   17.61  1.0000
   2   6   0    9874     803                                                        3770  322.18   -5.41  1.0000
   2   6   2   57603    7407                                                       40755 -324.54   28.84  1.0000
  -2   6  -2   55008    7407                                                       38126 -332.33  -28.08  1.0000
   6  -4   2     370     375                                                        2151  230.90   20.09  1.0000
   6   4  -2     355     375                                                        2038  223.43   -6.71  1.0000
   4  -2  -6     247     374                                                        1844  231.52   -1.65  1.0000
  -6  -4   2     281     375                                                        1848  223.43    6.71  1.0000
   4   6   0   81720    2239                                                       13421 1442.36  -29.74  1.0000
   0   4  -6   75125    2239                                                       10857 1440.18  -11.91  1.0000
   0  -4  -6   78658    2238                                                       12228 1440.00   -9.40  1.0000
   0  -4   6   75685    2239                                                       11058 1440.18   11.91  1.0000
   2  -4   6     230     384                                                        1792  231.33    2.55  1.0000
   6   2  -4     438     385                                                        2203  221.26    3.96  1.0000
   6  -2   4     354     385                                                        2006  221.12    5.90  1.0000
  -6  -2  -4     542     386                                                        2485  226.07    9.45  1.0000
  -2   4  -6     227     384                                                        1787  231.33   -2.55  1.0000
   2  -4  -6     261     384                                                        1871  229.41   36.39  1.0000
   6  -4   4     768     246                                                        1317  -72.84    0.42  1.0000
   4   4  -6     627     246                                                        1133  -73.09   -1.22  1.0000
   4  -4   6     783     246                                                        1322  -70.94   -3.81  1.0000
   6   4  -4     818     247                                                        1412  -75.61   -8.61  1.0000
   4  -4   6     756     246                                                        1287  -70.94   -3.81  1.0000
   6  -4  -4     708     246                                                        1262  -75.92   13.73  1.0000
  -6  -6   0    1588     631                                                        3088 -132.73  -12.40  1.0000
   0  -6  -6    1919     630                                                        3457 -127.08   -3.10  1.0000
   0  -6   6    1983     630                                                        3568 -128.71   -5.34  1.0000
   0   6  -6    2098     631                                                        3715 -128.71    5.34  1.0000
   6   0   6    1564     631                                                        3018 -130.63    2.03  1.0000
   6   6   0    1695     631                                                        3223 -132.73   12.40  1.0000
   6   2  -6   69451    3489                                                       18726-1074.28    1.32  1.0000
  -6  -2  -6   66385    3487                                                       17189-1073.61   11.89  1.0000
   6  -6   2   66144    3486                                                       17169-1069.11  -12.73  1.0000
   2  -6   6   67820    3486                                                       17878-1074.06   -7.27  1.0000
  -2   6  -6   67344    3486                                                       17656-1074.06    7.27  1.0000
  -6  -2   6   68710    3489                                                       18338-1074.28   -1.32  1.0000
  -2  -6   6   72547    3489                                                       20317-1075.28    1.67  1.0000
   6  -2  -6   71871    3489                                                       19989-1074.93   10.79  1.0000
   6   2   6   68275    3487                                                       18121-1073.61  -11.89  1.0000
  -6   2  -6   72626    3490                                                       20322-1076.77    8.61  1.0000
  -6  -6  -4   36644    1479                                                        7844  871.57   15.11  1.0000
  -6  -4  -6   37360    1480                                                        8440  859.44    5.82  1.0000
   4  -6   6   37375    1479                                                        8444  859.55    8.89  1.0000
  -6   4   6   35736    1480                                                        7668  859.85    9.44  1.0000
   6   4  -6   37461    1480                                                        8359  865.41    5.73  1.0000
  -6   6   4   35685    1479                                                        7508  867.06  -10.36  1.0000
   4   6  -6   35253    1479                                                        7324  865.96    2.74  1.0000
   4  -6   6   36137    1479                                                        7861  859.55    8.89  1.0000
   6  -4   6   33438    1479                                                        6664  858.27   -9.05  1.0000
   6  -6  -4   34318    1479                                                        6877  867.06   10.36  1.0000
  -6  -4   6   37222    1480                                                        8253  865.41   -5.73  1.0000
   6  -4  -6   36812    1479                                                        8182  859.85   -9.44  1.0000
  -4  -6   6   34458    1481                                                        6967  865.96   -2.74  1.0000
  -6   6  -4   38941    1479                                                        9007  867.94   14.04  1.0000
   6   4   6   37743    1479                                                        8630  859.44   -5.82  1.0000
  -6  -6  -6   39634    4962                                                       27779 -274.41  -14.51  1.0000
   6  -6   6   38132    4963                                                       26693 -270.65    6.99  1.0000
   6   6  -6   37310    4965                                                       25735 -277.53   -0.32  1.0000
  -6   6   6   37055    4964                                                       25743 -272.07    9.17  1.0000
   6  -6  -6   37885    4964                                                       26412 -272.07   -9.17  1.0000
  -6  -6   6   37191    4965                                                       25637 -277.53    0.32  1.0000
  -6   6  -6   36226    4963                                                       25085 -270.65   -6.99  1.0000
   6   6   6   40224    4962                                                       28311 -274.41   14.51  1.0000
   7   1  -1     538      38                                                         171 -198.41  -88.02  1.0000
   1  -1  -7     600      37                                                         153 -269.13  101.53  1.0000
  -1   7  -1     612      37                                                         207 -287.26 -107.56  1.0000
   1   7   1     701      35                                                         144 -303.57   85.68  1.0000
   7  -3   1     421      57                                                         306  214.96  120.54  1.0000
   7   3  -1     444      58                                                         196  176.70 -116.58  1.0000
   3   1  -7     427      58                                                         328  263.41  118.81  1.0000
   1  -7   3     476      56                                                         280  164.62  109.41  1.0000
   1   7  -3     758      54                                                         242  113.46   30.55  1.0000
   3  -1  -7     425      57                                                         304  250.18  118.75  1.0000
   7   3   1     570      57                                                         204  121.70   64.44  1.0000
   1   7   3     445      53                                                         227  203.65  124.93  1.0000
  -1  -7   3     779      54                                                         248  113.46  -30.55  1.0000
  -1   7  -3     480      54                                                         284  164.62 -109.41  1.0000
   7  -3  -1     708      57                                                         278  104.10  -48.06  1.0000
  -1  -7  -5    3585      46                                                         251 -381.85   39.90  1.0000
   1  -7   5    3115      45                                                         157 -382.80  -50.10  1.0000
   7   5  -1    2953      47                                                         154 -369.77   66.04  1.0000
   5  -1   7    3415      53                                                         244 -378.69   56.02  1.0000
  -7  -5  -1    3447      57                                                         337 -402.07   96.75  1.0000
   1   7   5    3432      47                                                         228 -381.85  -39.90  1.0000
  -5   1  -7    3200      48                                                         202 -378.69  -56.02  1.0000
   7  -5  -1    3364      49                                                         264 -358.00   34.39  1.0000
  -1   7  -5    3288      45                                                         185 -382.80   50.10  1.0000
   1   3  -7     517      45                                                         215  263.78  118.49  1.0000
  -3  -7  -1     593      40                                                         207  120.45  -62.28  1.0000
   7  -1   3     440      39                                                         120  169.09  112.47  1.0000
   3   7  -1     451      41                                                         152  187.29 -118.32  1.0000
  -1  -3  -7     464      45                                                         222  225.82  127.24  1.0000
   1  -3   7     456      44                                                         246  250.24 -118.99  1.0000
  -1   3  -7     452      46                                                         261  250.24  118.99  1.0000
   1  -3  -7     479      39                                                         184  217.06  129.30  1.0000
   7   1   3     496      39                                                         122  205.09  124.49  1.0000
  -1  -3   7     525      42                                                         201  263.78 -118.49  1.0000
   3   7   1     532      40                                                         169  120.45   62.28  1.0000
  -3  -7   1     453      40                                                         147  187.29  118.32  1.0000
   7  -3   3    3107      90                                                         430  298.03   14.74  1.0000
   3  -3   7    2926      93                                                         313  310.54   19.50  1.0000
   3   7  -3    3287      88                                                         472  302.92   11.96  1.0000
   3  -7   3    3482      88                                                         544  304.16   15.57  1.0000
   3   7   3    2946      87                                                         363  298.73    1.92  1.0000
  -3   3  -7    3054      90                                                         348  310.54  -19.50  1.0000
  -3  -7   3    3540      89                                                         564  302.92  -11.96  1.0000
   3  -7  -3    3163      85                                                         455  296.23  -20.33  1.0000
  -5  -3  -7     212      35                                                         167  -13.96    7.39  1.0000
   5   3  -7     108      33                                                         103   -2.02    3.74  1.0000
   3  -7   5     178      32                                                         164   -5.05   -6.59  1.0000
   3   7  -5     169      32                                                         131  -12.98    1.60  1.0000
   7  -5   3      84      32                                                          76   -3.77    1.91  1.0000
  -5   3   7      86      34                                                          62  -12.26   -5.46  1.0000
  -3  -7  -5     138      32                                                         142    1.22   14.39  1.0000
   7   5   3     110      33                                                          84  -11.32    2.26  1.0000
   5  -3  -7     145      32                                                         112  -12.26    5.46  1.0000
   7  -5  -3     271      39                                                         216  -15.08   -3.90  1.0000
   3   7   5     121      31                                                         127    1.22  -14.39  1.0000
  -3   7  -5     175      32                                                         159   -5.05    6.59  1.0000
   5   3   7     224      35                                                         179  -13.96   -7.39  1.0000
  -3  -7   5     168      33                                                         131  -12.98   -1.60  1.0000
  -5  -3   7     126      34                                                         121   -2.02   -3.74  1.0000
  -7   5  -3     104      35                                                          95   -3.77   -1.91  1.0000
   5   7  -1    3692      83                                                         434 -380.77   84.97  1.0000
  -1  -5  -7    3780      83                                                         447 -379.34  -68.67  1.0000
   1  -5  -7    3457      82                                                         286 -382.00  -60.41  1.0000
   7  -1  -5    4203      84                                                         482 -382.43   50.99  1.0000
  -5  -7   1    3478      83                                                         384 -380.77  -84.97  1.0000
  -5  -7  -3     157      32                                                         120  -13.62   -5.44  1.0000
   7   3  -5      88      33                                                          63  -12.09    3.07  1.0000
  -7   3   5     148      39                                                         135   -5.29   -8.00  1.0000
  -7  -3  -5     166      36                                                         178    3.63   15.78  1.0000
   5  -7   3     190      32                                                         143  -15.25    4.48  1.0000
  -5   7   3     142      31                                                         131   -3.89    2.41  1.0000
  -3  -5  -7     156      32                                                         118  -13.64    8.44  1.0000
   7   3   5     175      35                                                         191    3.63  -15.78  1.0000
   5  -7  -3     147      29                                                         136   -3.89   -2.41  1.0000
  -5   7  -3     158      38                                                         117  -15.25   -4.48  1.0000
   5   7   3     174      32                                                         134  -13.62    5.44  1.0000
   7  -3  -5     165      33                                                         149   -5.29    8.00  1.0000
  -3  -5   7     204      35                                                         196   -2.49   -4.02  1.0000
  -3   5  -7     129      33                                                          92  -15.05    4.01  1.0000
   3   5   7     132      32                                                          99  -13.64   -8.44  1.0000
  -7  -3   5     101      35                                                          75  -12.09   -3.07  1.0000
   7   5  -5     923     194                                                         974   -1.46  -31.48  1.0000
  -5   5   7     833     192                                                         869   -3.57   25.34  1.0000
  -5   7   5     991     191                                                        1064   -6.49   32.55  1.0000
   5  -5  -7     818     192                                                         868   -3.57  -25.34  1.0000
   5  -7  -5     989     191                                                        1081   -6.49  -32.55  1.0000
  -5  -7   5    1236     195                                                        1252   -0.81   20.58  1.0000
  -7  -5   5     894     195                                                         925   -1.46   31.48  1.0000
   7  -7   1   20217    1041                                                        6018  554.47  -77.92  1.0000
   7   7  -1   18292    1042                                                        4906  561.18   80.73  1.0000
   1   7  -7   20071    1042                                                        5849  552.62  -15.39  1.0000
  -1   7   7   18888    1041                                                        5333  547.70   35.72  1.0000
  -1   7  -7   19184    1042                                                        5431  549.65  -23.29  1.0000
   1  -7  -7   19000    1041                                                        5380  547.70  -35.72  1.0000
  -1  -7   7   19743    1044                                                        5678  552.62   15.39  1.0000
  -7   7  -1   19586    1041                                                        5701  554.47   77.92  1.0000
  -7  -7  -3   35450    2789                                                       14754 -567.06  -48.93  1.0000
  -3  -7  -7   32399    2789                                                       12627 -573.02  -14.24  1.0000
  -3   7   7   36073    2790                                                       15110 -568.31   15.11  1.0000
   3  -7  -7   35743    2789                                                       14881 -568.31  -15.11  1.0000
   3   7   7   34320    2788                                                       13851 -573.02   14.24  1.0000
  -7  -7   3   38449    2790                                                       16286 -580.30    1.63  1.0000
   7   7   3   37801    2789                                                       16338 -567.06   48.93  1.0000
   5  -7   7   24304    1319                                                        7018  611.90  -23.16  1.0000
  -7   7   5   25554    1319                                                        7509  620.55  -11.42  1.0000
  -5  -7  -7   24638    1319                                                        7059  618.20   -2.57  1.0000
   5   7  -7   24001    1320                                                        6724  619.23   39.10  1.0000
   5  -7   7   24065    1319                                                        6890  611.90  -23.16  1.0000
   5   7   7   24469    1319                                                        6968  618.20    2.57  1.0000
   7  -7  -5   24776    1319                                                        7087  620.55   11.42  1.0000
  -5  -7   7   23726    1320                                                        6589  619.23  -39.10  1.0000
  -7   7  -5   25128    1320                                                        7268  620.93   11.06  1.0000
   7  -7   7   51362    3458                                                       16711 -828.33  -84.14  1.0000
   7   7  -7   56139    3460                                                       19889 -825.96  107.67  1.0000
  -7   7   7   55131    3461                                                       18866 -829.19  -83.56  1.0000
  -7  -7   7   56696    3462                                                       20000 -825.96 -107.67  1.0000
  -7   7  -7   50994    3459                                                       16654 -828.33   84.14  1.0000
   0   0  -8    2227     968                                                        5389 -186.33 -208.63  1.0000
   0   8   0    1973     967                                                        4673 -204.26    2.11  1.0000
   8   0   0    2508     968                                                        5385 -198.81    1.66  1.0000
   0   8  -2     481    1061                                                        5212 -427.00   -9.38  1.0000
   8  -2   0     718    1062                                                        6082 -434.88    5.59  1.0000
   8  -4   0   49943    7630                                                       39848 -201.82  -19.95  1.0000
   0   8  -4   53482    7629                                                       42329 -216.74   11.39  1.0000
   0  -8   4   50627    7632                                                       39762 -216.74  -11.39  1.0000
   0   8   6     233      60                                                         289    7.51  -41.79  1.0000
   6   0  -8     279      68                                                         282    0.46   -1.97  1.0000
   6   0   8     343      67                                                         291  -12.53   -1.08  1.0000
   8  -6   0     277      64                                                         280    1.25    5.82  1.0000
   8   6   0     224      62                                                         273   13.42    0.75  1.0000
   0   8   6     217      60                                                         271    7.51  -41.79  1.0000
  -6   0   8     309      68                                                         310    0.46    1.97  1.0000
  -6   0  -8     321      62                                                         270  -12.53    1.08  1.0000
  -8  -6   0     220      62                                                         269   13.42   -0.75  1.0000
  -8   6   0     256      63                                                         263    1.25   -5.82  1.0000
   0   8  -6     292      65                                                         326    7.90   35.71  1.0000
   0  -8   6     237      64                                                         289    7.90  -35.71  1.0000
   0  -2  -8     303     778                                                        4487 -420.53  -24.54  1.0000
   2   8   0     120     776                                                        3778 -430.07   16.87  1.0000
   2   2  -8     446      94                                                         436    2.99  -14.44  1.0000
   8  -2   2     593      94                                                         553    7.94  -11.97  1.0000
   2  -2   8     433      97                                                         423    1.85    7.93  1.0000
  -2   2  -8     485      94                                                         478    1.85   -7.93  1.0000
  -2  -2   8     420      93                                                         405    2.99   14.44  1.0000
   4  -2   8   11194     989                                                        5224  285.10   48.47  1.0000
  -8  -4  -2   11191     989                                                        5177  287.11   -5.09  1.0000
   4   2  -8   12018     990                                                        5767  285.35    7.48  1.0000
  -8   4   2   11027     991                                                        5146  282.93  -14.85  1.0000
   8   4  -2   10954     989                                                        4914  292.69   14.00  1.0000
   4  -2   8   11627     989                                                        5522  285.10   48.47  1.0000
  -8  -4   2   10937     990                                                        4921  292.69  -14.00  1.0000
   8   4   2   11812     989                                                        5595  287.11    5.09  1.0000
   8  -4  -2   10584     989                                                        4826  282.93   14.85  1.0000
  -4  -2   8   11539     989                                                        5447  285.35   -7.48  1.0000
  -2  -8  -6   18604    3032                                                       14816  124.38   -1.20  1.0000
   6   2  -8   20907    3034                                                       16856  125.21   24.02  1.0000
   6  -2   8   18987    3033                                                       15134  125.68  -21.36  1.0000
  -2   8   6   18496    3031                                                       14764  123.13  -16.15  1.0000
   2  -8   6   22052    3032                                                       18176  116.44  -21.76  1.0000
  -6  -2  -8   19686    3033                                                       15715  126.68   -1.80  1.0000
   6   2   8   20381    3032                                                       16336  126.68    1.80  1.0000
   2   8   6   19464    3031                                                       15584  124.38    1.20  1.0000
  -6   2  -8   18910    3033                                                       15052  125.68   21.36  1.0000
  -2   8  -6   22483    3032                                                       18554  116.44   21.76  1.0000
   2  -8  -6   19703    3031                                                       15835  123.13   16.15  1.0000
  -6  -2   8   20996    3034                                                       16951  125.21  -24.02  1.0000
   0  -4   8   50078    8410                                                       39838 -205.59   15.72  1.0000
  -4   8   0   51334    8408                                                       41046 -202.80  -19.20  1.0000
   0  -4  -8   63052    8410                                                       51828 -198.81    2.45  1.0000
   0   4  -8   57552    8410                                                       46485 -205.59  -15.72  1.0000
   8  -2   4    9844     771                                                        4355  281.37   13.18  1.0000
   4  -8   2    9632     770                                                        4220  282.00  -13.14  1.0000
  -8  -2  -4    8983     771                                                        3691  288.82   -7.44  1.0000
   2   4  -8    9039     771                                                        3776  284.86    6.13  1.0000
  -8   2  -4    9433     771                                                        4098  281.37  -13.18  1.0000
   8   2   4    9198     771                                                        3821  288.82    7.44  1.0000
  -4   8  -2    9847     770                                                        4347  282.00   13.14  1.0000
  -2  -4   8    8986     771                                                        3749  284.86   -6.13  1.0000
   2   4   8   10544     773                                                        4801  282.81   14.95  1.0000
   8  -4   4   18963    2702                                                       12615 -214.81  -13.91  1.0000
   8   4  -4   23663    2704                                                       16364 -219.79    1.46  1.0000
  -4   4   8   20337    2702                                                       13205 -234.97    1.94  1.0000
  -4  -4  -8   24409    2702                                                       16427 -237.97   -1.36  1.0000
  -8  -4   4   23817    2704                                                       16488 -219.79   -1.46  1.0000
   4  -4  -8   23212    2703                                                       15535 -234.97   -1.94  1.0000
  -8   4  -4   18342    2702                                                       12142 -214.81   13.91  1.0000
   8   4   4   18531    2702                                                       12336 -212.19   -9.51  1.0000
  -4  -8  -6      76      85                                                         285  -59.34  -38.34  1.0000
   6  -4   8     205      87                                                         474  -50.67  -39.52  1.0000
   4  -8   6     121      88                                                         351  -52.62   42.34  1.0000
   4   8  -6     138      86                                                         412  -68.72  -27.89  1.0000
  -6  -4  -8     170      89                                                         377  -42.07   37.03  1.0000
   6   4  -8     187      87                                                         442  -45.25   44.94  1.0000
   8  -6   4     134      87                                                         370  -47.04   47.06  1.0000
  -8   6   4     224      87                                                         519  -46.15   49.27  1.0000
  -6   4   8     158      88                                                         411  -48.99  -44.38  1.0000
   6   4   8     125      87                                                         313  -42.07  -37.03  1.0000
  -8   6  -4     111      86                                                         334  -47.04  -47.06  1.0000
  -6   4  -8     201      87                                                         464  -50.67   39.52  1.0000
   4   8   6      84      85                                                         298  -59.34   38.34  1.0000
   6  -4  -8     187      85                                                         453  -48.99   44.38  1.0000
  -4  -8   6     128      87                                                         393  -68.72   27.89  1.0000
  -4   8  -6     162      86                                                         424  -52.62  -42.34  1.0000
  -6  -4   8     198      89                                                         463  -45.25  -44.94  1.0000
   6   8   0     251      66                                                         291   10.46    0.40  1.0000
  -6  -8   0     222      66                                                         260   10.46   -0.40  1.0000
   8   0  -6     273      70                                                         301    6.63   37.81  1.0000
  -6   8   0     298      61                                                         299    0.64    6.88  1.0000
   0  -6  -8     290      65                                                         258   -7.91    4.93  1.0000
   0  -6   8     283      68                                                         291    2.51    5.55  1.0000
   0   6  -8     307      68                                                         320    2.51   -5.55  1.0000
   0   6   8     321      65                                                         291   -7.91   -4.93  1.0000
   6  -8   0     285      62                                                         290    0.64   -6.88  1.0000
  -8   0   6     244      64                                                         294    6.63  -37.81  1.0000
  -8   0  -6     265      70                                                         304    8.92   42.74  1.0000
   8   0   6     208      69                                                         266    8.92  -42.74  1.0000
  -2   6   8   20560    3148                                                       16580  124.47  -22.46  1.0000
   6   8  -2   19345    3150                                                       15571  121.75  -23.38  1.0000
  -8  -2  -6   17956    3148                                                       14292  122.48   -1.54  1.0000
   6  -8   2   22700    3147                                                       18596  121.27   -6.12  1.0000
   8  -2   6   22321    3149                                                       18305  119.83  -14.95  1.0000
  -8   2   6   20700    3150                                                       16903  117.91  -19.59  1.0000
  -6  -8  -2   18362    3148                                                       14791  117.66    7.95  1.0000
   2  -6  -8   22621    3148                                                       18421  124.47   22.46  1.0000
   6   8   2   19409    3148                                                       15737  117.66   -7.95  1.0000
   8  -2  -6   21444    3150                                                       17564  117.91   19.59  1.0000
   8   2   6   18478    3148                                                       14757  122.48    1.54  1.0000
  -6   8  -2   22309    3147                                                       18238  121.27    6.12  1.0000
  -8   2  -6   22196    3149                                                       18182  119.83   14.95  1.0000
   8  -4   6     206     105                                                         549  -67.01   41.15  1.0000
   8   4  -6     138     105                                                         417  -67.98  -31.57  1.0000
   4  -6   8     106     102                                                         320  -48.42  -44.16  1.0000
   6   8  -4     263     103                                                         583  -47.95  -48.06  1.0000
   6  -8   4     181     100                                                         459  -46.59   50.81  1.0000
   4   6  -8     225     102                                                         501  -43.40   47.01  1.0000
  -6   8   4     190      97                                                         455  -44.62   47.69  1.0000
  -8   4   6     227     104                                                         520  -49.75   44.84  1.0000
  -4   6   8     307     100                                                         624  -50.26  -40.01  1.0000
  -6   8  -4     160     100                                                         429  -46.59  -50.81  1.0000
  -6  -8   4     243     103                                                         549  -47.95   48.06  1.0000
   8   4   6      98     103                                                         340  -64.35   37.61  1.0000
  -4  -6   8     264     104                                                         563  -43.40  -47.01  1.0000
  -8   4  -6     179     104                                                         508  -67.01  -41.15  1.0000
   4  -6  -8     264      99                                                         558  -50.26   40.01  1.0000
  -8  -4   6     142     104                                                         421  -67.98   31.57  1.0000
   8  -4  -6     223     102                                                         517  -49.75  -44.84  1.0000
   6  -8  -4     184      97                                                         449  -44.62  -47.69  1.0000
  -8  -6  -6    1794      65                                                         298 -212.88   -2.65  1.0000
   8   6  -6    2032      79                                                         428 -206.60    8.68  1.0000
  -6  -8  -6    1633      63                                                         228 -214.99   -5.85  1.0000
   6   6  -8    1773      63                                                         245 -224.30   20.54  1.0000
  -6  -6  -8    1896      65                                                         285 -229.41   44.44  1.0000
   6  -8   6    1439      60                                                         179 -209.87  -21.47  1.0000
   8  -6   6    1918      73                                                         372 -208.73  -10.85  1.0000
   6  -6   8    2156      78                                                         442 -216.81  -13.24  1.0000
   6  -6  -8    2051      68                                                         399 -214.47   14.11  1.0000
  -8   6  -6    1982      75                                                         395 -208.73   10.85  1.0000
   6   6   8    1929      65                                                         319 -229.41  -44.44  1.0000
   6   8   6    1514      61                                                         183 -214.99    5.85  1.0000
   8  -6  -6    1726      62                                                         283 -209.80   23.94  1.0000
  -6   8  -6    1524      61                                                         204 -209.87   21.47  1.0000
  -6  -6   8    1676      65                                                         217 -224.30  -20.54  1.0000
  -8  -6   6    1849      68                                                         350 -206.60   -8.68  1.0000
   8   6   6    1779      63                                                         291 -212.88    2.65  1.0000
  -8  -8   0   22956   11023                                                       57556  749.51  -12.66  1.0000
  -8   0  -8   19686   11023                                                       53206  766.26  -25.47  1.0000
   0  -8  -8   27456   11018                                                       65422  763.85  -25.81  1.0000
   0   8   8   24821   11022                                                       61372  763.85   25.81  1.0000
   8   0   8   20133   11023                                                       53992  766.26   25.47  1.0000
   8   8   0   24947   11027                                                       60713  749.51   12.66  1.0000
  -8  -8  -2    1264      79                                                         331  147.48   -1.26  1.0000
   2  -8   8    1352      81                                                         415  139.08    1.72  1.0000
  -8  -2  -8    1202      82                                                         360  132.56   17.66  1.0000
  -2  -8  -8    1331      73                                                         419  135.24   18.44  1.0000
   8  -2   8    1174      73                                                         336  136.39  -13.02  1.0000
  -8   2   8    1088      72                                                         278  138.46    0.23  1.0000
   8  -8   2    1268      75                                                         359  142.55  -11.98  1.0000
  -2   8   8    1145      74                                                         314  138.03  -13.78  1.0000
  -8   8   2    1069      73                                                         254  143.31  -11.78  1.0000
   8   2  -8    1210      72                                                         330  140.67    7.69  1.0000
   2   8  -8    1138      70                                                         293  140.65    8.21  1.0000
   8   8  -2    1266      73                                                         331  147.11    8.62  1.0000
   2  -8  -8    1179      74                                                         324  138.03   13.78  1.0000
  -8  -8   2    1148      72                                                         277  147.11   -8.62  1.0000
  -2   8  -8    1225      78                                                         347  139.08   -1.72  1.0000
  -8   2  -8    1203      80                                                         344  136.39   13.02  1.0000
   2   8   8    1259      73                                                         391  135.24  -18.44  1.0000
   8  -8  -2    1151      74                                                         288  143.31   11.78  1.0000
  -8   8  -2    1188      68                                                         310  142.55   11.98  1.0000
  -8  -2   8    1118      74                                                         287  140.67   -7.69  1.0000
   8  -2  -8    1066      71                                                         267  138.46   -0.23  1.0000
   2   8   8    1253      76                                                         388  135.24  -18.44  1.0000
  -2  -8   8    1143      71                                                         300  140.65   -8.21  1.0000
   8   2   8    1199      84                                                         369  132.56  -17.66  1.0000
   8   8   2    1327      71                                                         363  147.48    1.26  1.0000
  -8   4   8   20071    1802                                                        9847 -361.11   19.95  1.0000
   8   4  -8   17590    1802                                                        8258 -353.57  -14.05  1.0000
   4  -8   8   19195    1801                                                        9274 -359.45   19.83  1.0000
  -4   8  -8   19055    1800                                                        9135 -359.45  -19.83  1.0000
  -8  -4   8   18390    1803                                                        8837 -353.57   14.05  1.0000
   8  -4  -8   21214    1802                                                       10607 -361.11  -19.95  1.0000
   8   4   8   21458    1801                                                       11121 -349.22   20.60  1.0000
  -8  -8  -6   33828    8302                                                       44057 -220.04   -7.47  1.0000
   6  -8   8   34439    8302                                                       44757 -220.19    1.33  1.0000
  -8  -6  -8   31880    8303                                                       41763 -218.73   -0.25  1.0000
  -8   6   8   34722    8312                                                       45063 -219.86    0.89  1.0000
   8   6  -8   35260    8312                                                       45857 -223.49    6.10  1.0000
  -8   8   6   30988    8312                                                       40949 -223.02   -6.99  1.0000
  -6  -8  -8   37612    8302                                                       48161 -216.25    0.60  1.0000
   6   8  -8   30403    8308                                                       40258 -222.75    8.76  1.0000
   6  -8   8   33506    8305                                                       43692 -220.19    1.33  1.0000
   8  -8  -6   33367    8311                                                       43672 -223.02    6.99  1.0000
  -8  -6   8   35376    8313                                                       45995 -223.49   -6.10  1.0000
   8  -6  -8   36194    8312                                                       46738 -219.86   -0.89  1.0000
  -6  -8   8   31316    8312                                                       41314 -222.75   -8.76  1.0000
  -8   8  -6   35435    8305                                                       46135 -225.03    8.19  1.0000
   8   6   8   30632    8302                                                       40333 -218.73    0.25  1.0000
   6   8   8   37564    8302                                                       48107 -216.25   -0.60  1.0000
   8   8   6   34984    8302                                                       45369 -220.04    7.47  1.0000
   8   8  -8   37526    5611                                                       32913 -104.52   10.41  1.0000
  -8   8   8   31210    5610                                                       26674 -112.99   -4.02  1.0000
   8  -8  -8   33902    5610                                                       29175 -112.99    4.02  1.0000
  -8  -8   8   35269    5611                                                       30782 -104.52  -10.41  1.0000
   9  -1   1     929      86                                                         512  -67.43    9.21  1.0000
   9   1  -1     653      86                                                         389  -50.65   13.96  1.0000
  -1   1   9     544      85                                                         324  -70.62   71.33  1.0000
   1  -1   9     689      87                                                         451  -69.50   69.06  1.0000
   1  -1  -9     586      86                                                         347  -70.62  -71.33  1.0000
  -1   1  -9     663      86                                                         412  -69.50  -69.06  1.0000
  -9  -1   1     657      85                                                         389  -50.65  -13.96  1.0000
  -9   1  -1     835      85                                                         440  -67.43   -9.21  1.0000
   3   1  -9    2093     396                                                        1959   12.57    2.26  1.0000
   1  -9   3    2163     395                                                        2030   13.03  -17.57  1.0000
   1   9  -3    2527     395                                                        2376   12.89    3.09  1.0000
  -3   1   9    2374     397                                                        2294    7.08   -4.71  1.0000
  -3  -1  -9    2032     397                                                        1959    7.21   17.68  1.0000
   9  -3   1    2066     397                                                        1855   20.67  -13.35  1.0000
   3   1   9    1925     397                                                        1858    7.21  -17.68  1.0000
  -1   9  -3    2198     395                                                        2060   13.03   17.57  1.0000
  -3  -1   9    2112     397                                                        1978   12.57   -2.26  1.0000
   3   1   9    2082     397                                                        2012    7.21  -17.68  1.0000
  -1  -9   3    2480     396                                                        2331   12.89   -3.09  1.0000
   3  -1  -9    2469     397                                                        2387    7.08    4.71  1.0000
   5  -1   9     211      36                                                          76  127.81 -108.09  1.0000
   5  -1   9     213      33                                                          74  127.81 -108.09  1.0000
   5   1  -9     201      33                                                         125  125.98  119.30  1.0000
   1  -9   5     174      28                                                          47   59.45  -36.91  1.0000
   1   9  -5     183      31                                                         162  115.79  106.45  1.0000
  -9   5   1     285      33                                                          43  145.85 -112.86  1.0000
  -9  -5  -1     199      35                                                         133  135.61  110.57  1.0000
  -1   9   5     205      25                                                          93  131.20 -108.65  1.0000
  -1   9   5     205      24                                                          92  131.20 -108.65  1.0000
  -1  -9  -5     191      26                                                         110  131.65 -103.26  1.0000
  -5  -1  -9     215      34                                                          91  131.73  111.08  1.0000
   9   5  -1     274      35                                                          43  141.42  108.77  1.0000
   5   1   9     241      32                                                          53  131.73 -111.08  1.0000
  -5   1  -9     193      34                                                         129  127.81  108.09  1.0000
  -1   9  -5     206      30                                                          88   59.45   36.91  1.0000
   5  -1  -9     185      34                                                         189  114.35  106.76  1.0000
   1   9   5     199      27                                                         109  131.65  103.26  1.0000
  -9  -5   1     277      32                                                          37  141.42 -108.77  1.0000
   9   5   1     181      35                                                         162  135.61 -110.57  1.0000
  -5  -1   9     197      35                                                         125  125.98 -119.30  1.0000
   9  -5  -1     258      32                                                          68  145.85  112.86  1.0000
   9   7  -1    3427     594                                                        3173  -21.87   54.04  1.0000
   1  -9   7    3920     594                                                        3610  -21.83  -10.65  1.0000
  -9  -7  -1    3527     594                                                        3149  -29.02   36.97  1.0000
   7   1  -9    3054     594                                                        2771  -22.21   14.20  1.0000
   7  -1   9    3305     594                                                        3009  -24.92  -35.66  1.0000
  -9   7   1    3339     592                                                        2980  -32.45  -54.10  1.0000
   9   7   1    3737     594                                                        3369  -29.02  -36.97  1.0000
   1   9   7    4088     592                                                        3763  -22.59   27.82  1.0000
  -9  -7   1    3074     594                                                        2859  -21.87  -54.04  1.0000
  -7  -1   9    2981     594                                                        2709  -22.21  -14.20  1.0000
  -7   1  -9    3309     594                                                        2993  -24.92   35.66  1.0000
   9  -7  -1    3630     593                                                        3227  -32.45   54.10  1.0000
  -9  -1  -3    2087     381                                                        1830   24.66   -3.29  1.0000
  -9   1   3    2397     382                                                        2264   12.19  -15.10  1.0000
   1  -3   9    2001     381                                                        1943    5.53   -2.85  1.0000
   9   1  -3    2315     381                                                        2139   15.90    8.97  1.0000
   3  -9   1    1811     378                                                        1693   11.96    8.60  1.0000
   9  -1  -3    2443     382                                                        2306   12.19   15.10  1.0000
   9   1   3    2211     381                                                        1946   24.66    3.29  1.0000
  -1   3  -9    2031     381                                                        1972    5.53    2.85  1.0000
  -9  -1   3    2238     382                                                        2066   15.90   -8.97  1.0000
  -9   3   3   11229      54                                                         188 -972.48 -123.32  1.0000
  -3  -9  -3   10602      51                                                         187 -929.79  123.52  1.0000
   3  -9   3   11239      50                                                         186 -971.67 -124.66  1.0000
   3   3  -9   11819      51                                                         173-1012.72  106.97  1.0000
   9   3  -3   12501      62                                                         285 -818.07  -15.93  1.0000
  -9  -3   3   12465      53                                                         239 -818.07   15.93  1.0000
   3   9   3   10493      51                                                         251 -929.79 -123.52  1.0000
  -3   9  -3   11250      50                                                         166 -971.67  124.66  1.0000
   3  -3  -9   11001      58                                                         284-1003.32  110.08  1.0000
   3   3   9   10735      59                                                         320 -988.50 -111.98  1.0000
   3   3   9   10822      57                                                         300 -988.50 -111.98  1.0000
  -3  -3   9   11733      51                                                         199-1012.72 -106.97  1.0000
   9  -3  -3   11251      51                                                         166 -972.48  123.32  1.0000
   9  -5   3     739      71                                                         383  100.46   82.32  1.0000
   3   9  -5     514      61                                                         200   87.75  -64.72  1.0000
  -3   9   5     541      60                                                         240   75.21   50.51  1.0000
  -5   3   9     571      69                                                         287  101.65  101.46  1.0000
   5  -3   9     636      71                                                         306   77.06   52.59  1.0000
   5  -3   9     675      73                                                         335   77.06   52.59  1.0000
   9   5  -3     647      75                                                         392  137.17 -124.95  1.0000
   5  -3  -9     573      70                                                         289  101.65 -101.46  1.0000
  -9  -5   3     563      66                                                         268  137.17  124.95  1.0000
   9  -5  -3     794      70                                                         414   88.12  -64.75  1.0000
  -9   5  -3     746      71                                                         390  100.46  -82.32  1.0000
   3  -9  -5     566      61                                                         258   75.21  -50.51  1.0000
  -7  -3  -9    1545     548                                                        2444  -85.79   21.58  1.0000
  -3  -9  -7    1748     546                                                        2655  -81.50  -19.60  1.0000
  -9   7   3    1838     546                                                        2643  -72.37   15.95  1.0000
   7   3  -9    2115     548                                                        3034  -76.07  -21.65  1.0000
  -9  -7  -3    2489     548                                                        3355  -67.59  -12.69  1.0000
   9  -7  -3    2074     546                                                        2933  -72.37  -15.95  1.0000
   3   9   7    1718     546                                                        2608  -81.50   19.60  1.0000
  -9  -7   3    2327     549                                                        3225  -72.15   -9.86  1.0000
   7   3   9    1614     547                                                        2541  -85.79  -21.58  1.0000
   9   7   3    2441     548                                                        3292  -67.59   12.69  1.0000
  -7  -3   9    2227     548                                                        3156  -76.07   21.65  1.0000
   9  -1   5     227      34                                                          65  135.05 -106.80  1.0000
   1  -5   9     186      36                                                         176  111.16 -105.95  1.0000
  -5   9   1     195      25                                                         137  155.86 -106.59  1.0000
   5   9  -1     219      33                                                         109  145.80  109.14  1.0000
  -5  -9  -1     242      30                                                          63  135.76  110.83  1.0000
   5  -9   1     223      27                                                         102  150.39 -112.62  1.0000
  -1  -5  -9     187      35                                                         145  122.29  109.52  1.0000
  -9  -1  -5     205      36                                                          97  139.02 -105.59  1.0000
  -9   1   5     282      38                                                         114   54.97  -24.61  1.0000
   1   5  -9     247      34                                                          62  129.52  119.80  1.0000
   9   1  -5     185      38                                                         152  120.20  107.23  1.0000
   1  -5  -9     212      34                                                          83  127.65  108.96  1.0000
  -9   1  -5     246      35                                                          52  135.05  106.80  1.0000
  -9  -1   5     181      39                                                         172  120.20 -107.23  1.0000
   5   9   1     203      31                                                         107  135.76 -110.83  1.0000
   9   1   5     216      35                                                          93  139.02  105.59  1.0000
  -5  -9   1     213      32                                                         101  145.80 -109.14  1.0000
  -5   9  -1     234      28                                                         103  150.39  112.62  1.0000
  -1   5  -9     184      38                                                         181  111.16  105.95  1.0000
  -1  -5   9     250      34                                                          56  129.52 -119.80  1.0000
   9  -1  -5     269      36                                                         124   54.97   24.61  1.0000
   5  -9   3     984     105                                                         561   88.05   63.20  1.0000
  -9  -3  -5     866     112                                                         570  102.65  -99.35  1.0000
  -9   3   5     790     111                                                         504  104.87  102.79  1.0000
  -5  -9  -3    1184     107                                                         640   82.77  -29.90  1.0000
   9  -3   5     738     110                                                         404   71.87   52.15  1.0000
   3   5  -9     864     110                                                         533  102.20  -92.14  1.0000
   9   3   5     809     109                                                         513  102.65   99.35  1.0000
   3   5   9     824     110                                                         523   92.90   92.04  1.0000
   3   5   9     881     108                                                         577   92.90   92.04  1.0000
   5   9   3    1153     107                                                         617   82.77   29.90  1.0000
  -3  -5   9     817     110                                                         488  102.20   92.14  1.0000
  -9   3  -5     734     110                                                         401   71.87  -52.15  1.0000
  -5   9  -3     966     104                                                         547   88.05  -63.20  1.0000
  -3   5  -9     650     110                                                         365  103.26 -102.23  1.0000
   9  -3  -5     745     110                                                         459  104.87 -102.79  1.0000
   5  -5   9    1171     120                                                         557 -454.58  130.55  1.0000
   9  -5   5    1119     117                                                         590 -445.52  143.38  1.0000
   5  -5   9    1265     116                                                         486 -454.58  130.55  1.0000
   5  -9   5    1136     115                                                         556 -444.01  139.20  1.0000
   5  -9   5    1116     113                                                         573 -444.01  139.20  1.0000
  -9   5  -5    1023     118                                                         599 -445.52 -143.38  1.0000
  -5   9   7     436     166                                                         733  -52.73    8.96  1.0000
   5  -9   7     534     170                                                         871  -50.35   47.29  1.0000
   5  -9   7     488     168                                                         810  -50.35   47.29  1.0000
   7   5  -9     553     173                                                         897  -30.88  -89.16  1.0000
   7  -5   9     638     171                                                         951  -43.02   47.09  1.0000
  -7   5  -9     683     172                                                        1030  -43.02  -47.09  1.0000
   5  -9  -7     465     166                                                         775  -52.73   -8.96  1.0000
  -7  -5   9     525     175                                                         820  -30.88   89.16  1.0000
   7  -9   1    4190     674                                                        3790  -32.29  -52.13  1.0000
   9  -1   7    3889     676                                                        3457  -31.14   32.32  1.0000
  -1  -7  -9    3629     674                                                        3326  -23.20   38.99  1.0000
   1   7  -9    3779     675                                                        3482  -20.89   13.19  1.0000
  -9  -1  -7    4255     677                                                        3888  -26.30  -28.83  1.0000
   1   7   9    3550     674                                                        3272  -23.20  -38.99  1.0000
  -9   1  -7    4028     676                                                        3608  -31.14  -32.32  1.0000
  -1  -7   9    3671     675                                                        3386  -20.89  -13.19  1.0000
   9   1   7    4135     676                                                        3756  -26.30   28.83  1.0000
  -7   9  -1    4226     674                                                        3792  -32.29   52.13  1.0000
  -9   3   7    2262     600                                                        3199  -76.27    1.16  1.0000
  -9  -3  -7    2269     601                                                        3258  -79.51  -14.04  1.0000
  -3   7   9    2507     598                                                        3544  -79.48  -16.63  1.0000
   9  -3   7    2553     600                                                        3459  -68.09  -33.27  1.0000
  -3  -7  -9    2113     598                                                        3102  -82.27   24.90  1.0000
   3   7  -9    1832     599                                                        2674  -74.43  -22.27  1.0000
   9   3   7    2129     600                                                        3082  -79.51   14.04  1.0000
  -9   3  -7    2513     600                                                        3393  -68.09   33.27  1.0000
   3   7   9    2134     598                                                        3141  -82.27  -24.90  1.0000
   3   7   9    2126     598                                                        3132  -82.27  -24.90  1.0000
   9  -3  -7    2519     600                                                        3503  -76.27   -1.16  1.0000
  -7   9  -3    1790     598                                                        2607  -73.61  -14.00  1.0000
   9   5  -7     789     280                                                        1226  -53.16  -40.42  1.0000
  -9  -5  -7    1099     279                                                        1491  -43.86  -23.76  1.0000
  -7   9   5     943     274                                                        1380  -54.29   16.62  1.0000
   5  -7   9    1224     278                                                        1675  -29.97   84.92  1.0000
   5  -7   9    1102     276                                                        1527  -29.97   84.92  1.0000
  -7  -9  -5     880     276                                                        1330  -55.80  -21.16  1.0000
   7  -9  -5     949     274                                                        1396  -54.29  -16.62  1.0000
  -5   7  -9    1178     278                                                        1667  -29.97  -84.92  1.0000
  -9  -5   7     825     280                                                        1251  -53.16   40.42  1.0000
   9   5   7    1044     278                                                        1413  -43.86   23.76  1.0000
   7   9   5     951     276                                                        1406  -55.80   21.16  1.0000
  -9  -7  -7      60     379                                                        1963  310.54    8.68  1.0000
   9  -7   7      82     378                                                        2091  310.88   -8.78  1.0000
   9   7  -7      58     381                                                        1953  310.73   18.55  1.0000
  -9   7   7      22     377                                                        1759  315.52  -20.32  1.0000
  -7  -9  -7      71     379                                                        2038  311.81    8.57  1.0000
   7  -7   9      37     377                                                        1919  319.49  -18.07  1.0000
  -7  -7  -9      59     379                                                        2048  318.87    7.68  1.0000
   7   9  -7      66     378                                                        2002  311.10   19.86  1.0000
  -7   7   9      46     376                                                        1985  319.83  -19.37  1.0000
   7  -9   7      24     376                                                        1764  313.68  -21.23  1.0000
   7  -7   9      53     379                                                        2030  319.49  -18.07  1.0000
   7   7  -9      31     379                                                        1896  322.86    9.88  1.0000
   7  -9  -7     103     375                                                        2194  311.43    7.07  1.0000
  -7   9  -7      33     376                                                        1817  313.68   21.23  1.0000
   7  -7  -9      55     376                                                        2031  319.83   19.37  1.0000
  -7  -7   9      42     381                                                        1985  322.86   -9.88  1.0000
  -7  -9   7      34     379                                                        1816  311.10  -19.86  1.0000
   7   7   9      44     378                                                        1956  318.87   -7.68  1.0000
  -7   7  -9      76     378                                                        2151  319.49   18.07  1.0000
   7   9   7      41     376                                                        1865  311.81   -8.57  1.0000
   9  -7  -7      41     378                                                        1896  315.52   20.32  1.0000
  -9  -7   7      38     381                                                        1842  310.73  -18.55  1.0000
  -9   7  -7      98     378                                                        2165  310.88    8.78  1.0000
   9   7   7      87     378                                                        2112  310.54   -8.68  1.0000
   1  -9   9     733     186                                                         839   14.69   14.68  1.0000
  -9  -1  -9     584     189                                                         676   14.65   10.47  1.0000
   9  -1   9     968     188                                                        1015    6.67  -10.87  1.0000
  -9   1   9     709     186                                                         810   14.21   13.61  1.0000
  -1   9   9    1089     183                                                        1120    4.28   -9.20  1.0000
  -9   9   1     922     182                                                        1008   11.21    6.50  1.0000
   9   1  -9     835     187                                                         893    7.23   12.32  1.0000
   1   9  -9     887     186                                                         943    6.81   10.70  1.0000
  -1   9  -9     708     187                                                         801   14.69  -14.68  1.0000
   9  -9  -1     962     182                                                        1044   11.21   -6.50  1.0000
  -9  -9   1    1110     188                                                        1169    6.22   11.65  1.0000
  -9  -1   9     741     188                                                         786    7.23  -12.32  1.0000
   9  -1  -9     844     188                                                         942   14.21  -13.61  1.0000
  -9   1  -9     866     189                                                         920    6.67   10.87  1.0000
  -1  -9   9     985     187                                                        1034    6.81  -10.70  1.0000
   9   1   9     576     188                                                         660   14.65  -10.47  1.0000
  -9  -9  -3   11610     186                                                         831 1010.96 -230.98  1.0000
  -9   3   9   11473     186                                                         772  941.87  206.88  1.0000
  -9   9   3   11067     181                                                        1157  995.61 -217.46  1.0000
  -3  -9  -9   15605     183                                                         877  815.78   24.01  1.0000
   3  -9   9   11334     187                                                        1047  952.55  213.22  1.0000
   9  -9   3   11401     182                                                         826  985.08 -214.52  1.0000
   9   3  -9   11543     188                                                         869  917.94 -192.95  1.0000
  -9   9  -3   11546     187                                                         736  985.08  214.52  1.0000
   3   9   9   15811     183                                                         911  815.78  -24.01  1.0000
  -9  -3   9   11545     190                                                         834  917.94  192.95  1.0000
  -3   9  -9   11358     186                                                         942  952.55 -213.22  1.0000
   9  -3  -9   11398     186                                                         912  941.87 -206.88  1.0000
   9  -9  -3   11133     182                                                        1135  995.61  217.46  1.0000
   9   9   3   11564     185                                                         889 1010.96  230.98  1.0000
  -9  -5  -9   58137   16850                                                       92654  536.17    7.46  1.0000
   9  -5   9   51050   16849                                                       83489  534.00   -8.27  1.0000
   9   9  -5   50433   16870                                                       83752  549.48  -15.46  1.0000
   5   9  -9   59943   16863                                                       95659  546.19    5.46  1.0000
  -9   5  -9   50004   16856                                                       82161  534.00    8.27  1.0000
   9   5   9   56221   16849                                                       90221  536.17   -7.46  1.0000
   5  -9  -9   56246   16855                                                       90405  538.14    9.86  1.0000
   9   9   5   63058   16849                                                      100000  551.44   24.41  1.0000
   7  -9   9   15904    5258                                                       26294 -305.44   -1.09  1.0000
   9  -9   7   18027    5260                                                       28986 -304.99    4.64  1.0000
  -7   9   9   15928    5264                                                       25868 -293.03  -26.98  1.0000
  -9   7   9   19649    5264                                                       31077 -306.03   -1.63  1.0000
   9   7  -9   19499    5265                                                       30751 -302.66   19.39  1.0000
  -9   9   7   19688    5264                                                       31226 -308.45    7.32  1.0000
   7   9  -9   17277    5264                                                       28000 -304.13   16.63  1.0000
   9  -7   9   14114    5260                                                       23525 -292.57  -27.15  1.0000
   9   9  -7   16850    5265                                                       27524 -305.82   -6.98  1.0000
   7  -9   9   16549    5260                                                       27122 -305.44   -1.09  1.0000
  -9  -9   7   16057    5265                                                       26504 -305.82    6.98  1.0000
   7  -9  -9   17697    5264                                                       28099 -293.03   26.98  1.0000
  -9  -7   9   19867    5265                                                       31221 -302.66  -19.39  1.0000
  -9   7  -9   14679    5260                                                       24242 -292.57   27.15  1.0000
  -7  -9   9   18682    5265                                                       29788 -304.13  -16.63  1.0000
  -9   9  -7   17409    5260                                                       28202 -304.99   -4.64  1.0000
   9  -9   9   11441     414                                                        2184 -509.92  -22.74  1.0000
  -9   9  -9   11174     414                                                        2132 -509.92   22.74  1.0000
 -10   0   0    8391     185                                                         986 -510.25    6.84  1.0000
   0   0 -10    8256     185                                                         969 -517.96   53.27  1.0000
   0   0  10    8135     185                                                         942 -517.96  -53.27  1.0000
   0  10   0    8113     180                                                         886 -512.34  -14.92  1.0000
  10   0   0    8443     185                                                        1006 -510.25   -6.84  1.0000
 -10   2   0    1695     666                                                        3349 -141.87    8.02  1.0000
   0 -10   2    1901     665                                                        3469 -129.53   -5.14  1.0000
   0  10  -2    2123     665                                                        3761 -129.53    5.14  1.0000
  10  -2   0    1818     666                                                        3529 -141.87   -8.02  1.0000
   4   0  10      49      41                                                          70  -10.20   28.66  1.0000
  10   4   0      80      44                                                         121  -17.62   -0.22  1.0000
 -10  -4   0      73      44                                                         113  -17.62    0.22  1.0000
 -10   4   0     154      43                                                         209  -17.26   -1.97  1.0000
  -4   0  10     220      45                                                         260   -8.44   21.30  1.0000
   0 -10   4     134      39                                                         192  -18.71   14.99  1.0000
   0  10  -4     116      39                                                         174  -18.71  -14.99  1.0000
   0  10   4     102      35                                                         148  -17.47    1.07  1.0000
   4   0  10      60      45                                                          85  -10.20   28.66  1.0000
  10  -4   0     180      44                                                         239  -17.26    1.97  1.0000
   0  10  -6   10553    2516                                                       12716  -85.16    5.79  1.0000
 -10  -6   0   12835    2517                                                       14774  -70.03    1.72  1.0000
  10  -6   0   10068    2516                                                       11984  -77.55    9.50  1.0000
   0  10   6   11225    2514                                                       13567  -88.69  -19.23  1.0000
   0  10   6   11564    2515                                                       13940  -88.69  -19.23  1.0000
   0  10   8   17830    8729                                                       45826 -682.55    0.66  1.0000
 -10  -8   0   20237    8731                                                       50033 -689.95   18.69  1.0000
   0  10  -8   14462    8733                                                       40386 -683.79   23.33  1.0000
  10   8   0   21965    8731                                                       52736 -689.95  -18.69  1.0000
   0  10   8   16448    8729                                                       43594 -682.55    0.66  1.0000
   0   2 -10    2597     970                                                        4361 -126.75  -19.47  1.0000
   2  10   0    3386     969                                                        5572 -139.58   -0.35  1.0000
  -2 -10   0    3350     969                                                        5525 -139.58    0.35  1.0000
   0  -2 -10    3291     970                                                        5228 -124.91  -27.20  1.0000
   0   2  10    3168     970                                                        5041 -124.91   27.20  1.0000
   2  10  -2    1209    1216                                                        6172  373.03   -7.54  1.0000
  10  -2   2     978    1217                                                        5853  383.88   15.18  1.0000
  -2   2  10    1813    1217                                                        7364  368.44  -18.46  1.0000
  -2  10  -2    1301    1215                                                        6458  377.16   -5.12  1.0000
  -2 -10   2    1042    1216                                                        5801  373.03    7.54  1.0000
 -10  -2   2    1677    1218                                                        7216  373.61    9.44  1.0000
  -4   2  10      97     118                                                         677 -138.86    4.54  1.0000
   4   2 -10      44     119                                                         490 -132.11  -10.38  1.0000
   2 -10   4      36     113                                                         491 -138.85   -7.54  1.0000
 -10   4   2      41     117                                                         494 -135.68   -3.48  1.0000
  -2 -10  -4      75     112                                                         630 -141.01    0.41  1.0000
 -10   4  -2     118     117                                                         738 -139.87    3.23  1.0000
  -4  -2  10      29     118                                                         426 -132.11   10.38  1.0000
   2  10   4      58     112                                                         576 -141.01   -0.41  1.0000
   4  -2 -10      99     117                                                         684 -138.86   -4.54  1.0000
  10  -4  -2      43     118                                                         498 -135.68    3.48  1.0000
  -2  10  -4      51     113                                                         539 -138.85    7.54  1.0000
   6   2 -10   18559    6934                                                       38813  515.55  -23.59  1.0000
   6  -2  10   15820    6932                                                       35188  523.16   27.25  1.0000
  -2  10  -6   18676    6928                                                       39192  520.10  -37.18  1.0000
  -6   2 -10   15095    6931                                                       34051  523.16  -27.25  1.0000
  -6  -2  10   17521    6934                                                       37350  515.55   23.59  1.0000
   2 -10   8     315     235                                                        1403  167.37   10.73  1.0000
   8  -2  10     239     238                                                        1224  164.03  -23.26  1.0000
   8   2 -10     278     237                                                        1330  168.07   10.13  1.0000
   2  10  -8     196     235                                                        1143  166.40  -21.34  1.0000
  10   8  -2     316     239                                                        1468  174.25   15.09  1.0000
  10  -8   2     159     234                                                        1032  165.94   12.16  1.0000
  -8   2  10     173     238                                                        1107  170.38   -8.21  1.0000
  -8  -2 -10     152     237                                                        1021  166.40   -5.61  1.0000
  -2 -10  -8     135     231                                                         973  166.20   23.21  1.0000
   2  10   8     158     233                                                        1048  166.20  -23.21  1.0000
  -8  -2  10     295     238                                                        1373  168.07  -10.13  1.0000
   8   2  10     198     237                                                        1134  166.40    5.61  1.0000
   2 -10  -8     373     232                                                        1442  158.16   20.93  1.0000
   8  -2 -10     197     237                                                        1161  170.38    8.21  1.0000
  -2 -10   8     189     236                                                        1114  166.40   21.34  1.0000
  -2  10  -8     312     236                                                        1403  167.37  -10.73  1.0000
 -10  -8   2     272     245                                                        1378  174.25  -15.09  1.0000
 -10   8  -2     142     235                                                         996  165.94  -12.16  1.0000
  -8   2 -10     272     238                                                        1285  164.03   23.26  1.0000
   0  -4  10     185      43                                                         225   -9.95   19.29  1.0000
   4  10   0      99      37                                                         135  -14.37    0.93  1.0000
  10   0   4      30      39                                                          72  -25.45    4.12  1.0000
 -10   0  -4      28      40                                                          69  -25.45   -4.12  1.0000
 -10   0   4     155      43                                                         213  -17.35   15.12  1.0000
  -4 -10   0      76      36                                                         109  -14.37   -0.93  1.0000
   0  -4 -10      77      39                                                         115  -11.36  -29.47  1.0000
   0   4 -10     135      42                                                         172   -9.95  -19.29  1.0000
   0   4  10     131      40                                                         176  -11.36   29.47  1.0000
  10   2  -4      67     116                                                         548 -130.81    1.51  1.0000
  -2  -4 -10     120     114                                                         704 -133.79    4.31  1.0000
  -4 -10  -2      95     109                                                         642 -133.80   -0.91  1.0000
   4 -10   2      34     107                                                         461 -135.16   -1.50  1.0000
   4 -10   2      25     106                                                         428 -135.16   -1.50  1.0000
   2   4 -10      46     115                                                         491 -131.28  -11.22  1.0000
 -10  -2   4      45     117                                                         480 -130.81   -1.51  1.0000
   2   4  10     117     114                                                         701 -133.79   -4.31  1.0000
  -2  -4  10      74     115                                                         570 -131.28   11.22  1.0000
  10   4  -4    3505    1123                                                        6060 -157.92   -7.73  1.0000
   4  10  -4    3779    1121                                                        6407 -157.25   -9.23  1.0000
   4 -10   4    3979    1120                                                        6545 -151.00    9.14  1.0000
   4 -10   4    4133    1120                                                        6742 -151.00    9.14  1.0000
  -4   4  10    3410    1122                                                        5699 -144.87   -4.28  1.0000
   4   4 -10    3196    1122                                                        5570 -153.34   -5.77  1.0000
   4  -4 -10    3404    1121                                                        5691 -144.87    4.28  1.0000
  -4  -4  10    3002    1122                                                        5312 -153.34    5.77  1.0000
 -10  -4   4    3123    1122                                                        5553 -157.92    7.73  1.0000
  10  -6   4    1825     110                                                         390  194.34   20.52  1.0000
  -6   4  10    1838     112                                                         429  188.86   -8.48  1.0000
  -4  10   6    2072     102                                                         496  196.84    8.60  1.0000
 -10  -6  -4    2003     113                                                         463  198.84  -13.20  1.0000
  10   6  -4    2263     120                                                         645  191.03  -19.40  1.0000
   6  -4  10    2334     118                                                         655  193.72   -7.38  1.0000
   6  -4  10    2017     112                                                         492  193.72   -7.38  1.0000
  10   6   4    2041     114                                                         470  198.84   13.20  1.0000
   4 -10  -6    2194     102                                                         565  196.84   -8.60  1.0000
   6  -4 -10    1894     111                                                         450  188.86    8.48  1.0000
 -10  -6   4    2238     119                                                         612  191.03   19.40  1.0000
 -10   6  -4    1911     112                                                         447  194.34  -20.52  1.0000
   4 -10   8     237     600                                                        3044 -336.91  -14.33  1.0000
   8   4 -10     178     600                                                        2932 -345.49  -14.08  1.0000
  -4  10   8     181     597                                                        2877 -340.22  -13.23  1.0000
   8  -4  10     330     601                                                        3477 -345.85    7.25  1.0000
   4 -10  -8     238     598                                                        3088 -340.22   13.23  1.0000
  -8   4 -10     410     602                                                        3730 -345.85   -7.25  1.0000
  -4  10  -8     241     599                                                        3054 -336.91   14.33  1.0000
  -8  -4  10     256     602                                                        3221 -345.49   14.08  1.0000
   0   6  10   11643    2407                                                       13936  -86.14    7.18  1.0000
   6 -10   0    9923    2406                                                       11841  -77.83   -7.78  1.0000
   0  -6 -10   12043    2407                                                       14381  -86.14   -7.18  1.0000
   0  -6  10   10025    2408                                                       11978  -78.93   -1.98  1.0000
   0   6 -10   11134    2408                                                       13185  -78.93    1.98  1.0000
  -6  10   0    9701    2406                                                       11591  -77.83    7.78  1.0000
  10   2  -6   31812   10250                                                       57430  519.78  -32.00  1.0000
 -10  -2  -6   30031   10242                                                       55922  535.75  -47.77  1.0000
   2  -6  10   33210   10242                                                       59350  519.93   15.75  1.0000
  -6  10   2   23094   10240                                                       45846  526.97   -8.15  1.0000
   6 -10   2   24215   10240                                                       47245  523.25    7.83  1.0000
  -6  10  -2   23196   10244                                                       45802  523.25   -7.83  1.0000
   6  10   2   34088   10245                                                       60278  516.01    5.76  1.0000
  10   2   6   32409   10242                                                       59258  535.75   47.77  1.0000
 -10  -2   6   32536   10250                                                       58472  519.78   32.00  1.0000
   6 -10  -2   25949   10244                                                       49851  526.97    8.15  1.0000
   2   6  10   34053   10242                                                       60917  527.54   15.21  1.0000
   6  10  -4    1890     137                                                         445  192.27  -18.29  1.0000
  -4   6  10    2288     136                                                         619  195.90   -8.92  1.0000
 -10   4   6    2332     141                                                         615  200.45   -8.17  1.0000
 -10  -4  -6    2369     139                                                         660  194.50   12.36  1.0000
   4   6 -10    2671     140                                                         865  188.45   14.37  1.0000
   6 -10   4    2636     133                                                         819  192.43    7.16  1.0000
  10  -4   6    2341     139                                                         654  193.03   10.19  1.0000
  -4  -6 -10    2339     138                                                         615  200.64   -4.86  1.0000
  10   4   6    2238     140                                                         604  194.50  -12.36  1.0000
 -10  -4   6    2012     135                                                         456  198.89   14.09  1.0000
 -10   4  -6    2424     141                                                         710  193.03  -10.19  1.0000
   6  10   4    2603     135                                                         759  198.57   12.16  1.0000
   4   6  10    2348     136                                                         614  200.64    4.86  1.0000
   4  -6 -10    2304     136                                                         618  195.90    8.92  1.0000
  -6  10  -4    2525     132                                                         766  192.43   -7.16  1.0000
  10  -4  -6    2568     141                                                         729  200.45    8.17  1.0000
   6  -6  10    3978     373                                                        1771 -178.65    2.11  1.0000
   6  10  -6    4124     371                                                        1901 -177.31   15.47  1.0000
  10   6  -6    4757     374                                                        2353 -176.80   19.48  1.0000
  -6 -10  -6    3936     370                                                        1733 -178.77   -7.79  1.0000
  -6  10   6    4577     368                                                        2084 -186.08  -12.01  1.0000
  10  -6   6    4130     372                                                        1795 -185.09  -13.23  1.0000
   6  10   6    3842     369                                                        1686 -178.77    7.79  1.0000
  -6 -10   6    4190     372                                                        1913 -177.31  -15.47  1.0000
   6 -10  -6    4729     367                                                        2216 -186.08   12.01  1.0000
 -10   6  -6    4210     371                                                        1877 -185.09   13.23  1.0000
   6 -10   8     691     221                                                        1363  -89.73   -8.25  1.0000
  -8   6  10     372     222                                                         845  -82.84   -4.14  1.0000
   8   6 -10     453     222                                                         974  -84.33    8.84  1.0000
 -10  -8  -6     551     222                                                        1101  -82.17   -3.84  1.0000
  10  -8   6     501     222                                                        1000  -78.35   16.59  1.0000
   6  10  -8     554     222                                                        1155  -88.73    4.79  1.0000
  -6 -10  -8     599     221                                                        1243  -91.28   -2.81  1.0000
  -6 -10   8     535     225                                                        1130  -88.73   -4.79  1.0000
 -10   8  -6     448     223                                                         933  -78.35  -16.59  1.0000
   6  10   8     639     220                                                        1298  -91.28    2.81  1.0000
  -8  -6  10     499     226                                                        1045  -84.33   -8.84  1.0000
   8  -6 -10     548     220                                                        1099  -82.84    4.14  1.0000
  10   8   6     560     223                                                        1112  -82.17    3.84  1.0000
   0   8  10   17007    7520                                                       44689 -686.27   17.19  1.0000
   0  -8  10   11666    7523                                                       35722 -686.34   -6.58  1.0000
   0   8 -10   14022    7520                                                       39762 -686.34    6.58  1.0000
  10   2  -8     181     238                                                        1117  167.62  -22.94  1.0000
   8 -10   2     264     231                                                        1333  172.00    6.11  1.0000
  10  -2   8     316     236                                                        1332  157.23  -21.65  1.0000
   2   8 -10     343     235                                                        1478  169.15    8.61  1.0000
  -8  10   2     223     229                                                        1179  164.90   10.91  1.0000
   2  -8  10     153     234                                                        1048  169.19   -9.21  1.0000
 -10   2   8     287     237                                                        1333  166.25   11.08  1.0000
  -2   8  10     313     237                                                        1391  164.33  -25.90  1.0000
   8  10  -2     292     237                                                        1417  174.45   15.15  1.0000
  -8 -10  -2     104     233                                                         940  172.35  -17.12  1.0000
 -10  -2  -8     177     239                                                        1062  163.51   23.21  1.0000
   2   8  10     126     233                                                         952  166.68    4.55  1.0000
   8 -10  -2     217     230                                                        1171  164.90  -10.91  1.0000
  10   2   8     144     237                                                         992  163.51  -23.21  1.0000
 -10   2  -8     387     238                                                        1463  157.23   21.65  1.0000
   8  10   2     104     234                                                         927  172.35   17.12  1.0000
  -8  10  -2     281     231                                                        1374  172.00   -6.11  1.0000
  -2   8 -10     160     236                                                        1061  169.19    9.21  1.0000
  -8 -10   2     208     237                                                        1230  174.45  -15.15  1.0000
 -10  -2   8     169     238                                                        1072  167.62   22.94  1.0000
   4  -8  10    1247    1015                                                        5800 -346.16    0.33  1.0000
  -4  -8 -10    1311    1014                                                        5987 -348.86    7.13  1.0000
  10   4  -8    1113    1017                                                        5448 -342.58   17.59  1.0000
  -8 -10  -4     818    1013                                                        4745 -341.49    1.02  1.0000
  -8  10   4     900    1012                                                        4908 -339.44    0.35  1.0000
 -10  -4  -8    1203    1016                                                        5651 -343.08   -1.81  1.0000
  -4   8 -10    1327    1015                                                        5972 -346.16   -0.33  1.0000
 -10  -4   8    1027    1017                                                        5259 -342.58  -17.59  1.0000
   8 -10  -4    1102    1014                                                        5366 -339.44   -0.35  1.0000
   8  10   4     879    1013                                                        4891 -341.49   -1.02  1.0000
  10   4   8    1021    1015                                                        5247 -343.08    1.81  1.0000
  -8 -10  -6     710     232                                                        1315  -81.46   -3.56  1.0000
   6  -8  10     447     230                                                         951  -82.14   -4.47  1.0000
   8 -10   6     529     228                                                        1105  -87.07   10.07  1.0000
   6  -8  10     509     232                                                        1041  -82.14   -4.47  1.0000
  -8  10   6     616     227                                                        1163  -78.73   15.37  1.0000
  -6  -8 -10     553     230                                                        1095  -81.17   -1.55  1.0000
  -8  10  -6     536     228                                                        1121  -87.07  -10.07  1.0000
   6   8  10     582     232                                                        1135  -81.17    1.55  1.0000
   8 -10  -6     723     227                                                        1317  -78.73  -15.37  1.0000
   8  10   6     740     230                                                        1354  -81.46    3.56  1.0000
  10  -6  -8     488     232                                                        1060  -88.92   10.57  1.0000
  10   8  -8    1144    1407                                                        7888  466.05   -2.04  1.0000
 -10   8   8     829    1404                                                        7061  468.03  -11.29  1.0000
   8   8 -10     625    1406                                                        6419  467.23    1.49  1.0000
  10  -8   8     864    1403                                                        7148  467.38    0.08  1.0000
   8  -8  10    1003    1403                                                        7457  463.30   -6.45  1.0000
   8  -8  10     742    1402                                                        6709  463.30   -6.45  1.0000
   8  -8 -10    1454    1403                                                        8615  463.43    4.18  1.0000
 -10   8  -8     832    1402                                                        7054  467.38   -0.08  1.0000
  -8 -10   8    1446    1405                                                        8619  464.50    1.06  1.0000
  -8  -8  10     763    1405                                                        6848  467.23   -1.49  1.0000
  10  -8  -8     943    1403                                                        7384  468.03   11.29  1.0000
 -10  -8   8    1249    1406                                                        8159  466.05    2.04  1.0000
   0 -10 -10    1578    1850                                                        9838  503.96   -9.15  1.0000
 -10 -10  -2    6701    2570                                                       14713  334.72  -20.72  1.0000
  10 -10   2    5752    2569                                                       13178  330.26    2.02  1.0000
 -10   2  10    5253    2573                                                       12448  331.39    3.35  1.0000
   2  10  10    5993    2569                                                       13540  330.48  -10.02  1.0000
   2  10  10    6208    2570                                                       13862  330.48  -10.02  1.0000
  10  -2 -10    5922    2573                                                       13462  331.39   -3.35  1.0000
 -10  10  -2    5457    2570                                                       12726  330.26   -2.02  1.0000
  10  10   2    7230    2571                                                       15526  334.72   20.72  1.0000
 -10 -10  -4   11476    2989                                                       16999 -197.14   17.79  1.0000
  10  -4  10   11007    2991                                                       16638 -203.69  -14.41  1.0000
  10   4 -10    8713    2993                                                       13670 -199.76   -2.48  1.0000
 -10   4  10    8860    2992                                                       13786 -197.43    8.10  1.0000
  10  10  -4    9768    2993                                                       14955 -198.89    6.73  1.0000
   4  10 -10    9651    2992                                                       14816 -198.97   -3.26  1.0000
  -4 -10 -10   11143    2990                                                       16676 -199.89   11.07  1.0000
   4 -10  10   11169    2990                                                       16625 -197.16   10.10  1.0000
  10 -10   4   12087    2989                                                       17780 -197.99  -14.57  1.0000
   4 -10 -10   10766    2989                                                       16326 -203.61   14.00  1.0000
  -4 -10  10    9785    2993                                                       14979 -198.97    3.26  1.0000
 -10 -10   4    9331    2992                                                       14419 -198.89   -6.73  1.0000
   4  10  10   12195    2990                                                       17968 -199.89  -11.07  1.0000
  10 -10  -4    9551    2990                                                       14644 -197.40   17.24  1.0000
  -4  10 -10   11000    2989                                                       16427 -197.16  -10.10  1.0000
  10  -4 -10    9166    2992                                                       14173 -197.43   -8.10  1.0000
 -10  -4  10    9171    2993                                                       14240 -199.76    2.48  1.0000
 -10   4 -10   10774    2991                                                       16338 -203.69   14.41  1.0000
  10   4  10   12039    2991                                                       17808 -200.84  -11.38  1.0000
 -10  10  -4   11244    2990                                                       16742 -197.99   14.57  1.0000
  10  10   4   12539    2989                                                       18304 -197.14  -17.79  1.0000
   6 -10  10   12522    4519                                                       22424  320.51   11.97  1.0000
   6  10 -10   13729    4523                                                       24018  320.26    9.44  1.0000
   6 -10  10   12435    4521                                                       22308  320.51   11.97  1.0000
   6 -10 -10   12318    4520                                                       22114  319.95  -15.77  1.0000
 -10  10  -6   15480    4522                                                       26201  317.50   -4.33  1.0000
  -6 -10  10   16324    4526                                                       27401  320.26   -9.44  1.0000
   8 -10  10   10585    3640                                                       21376 -366.84  -16.53  1.0000
  10 -10   8    7552    3639                                                       16882 -364.25  -21.84  1.0000
   8 -10  10   10533    3639                                                       21302 -366.84  -16.53  1.0000
 -10  10   8    9380    3644                                                       19602 -365.33  -20.84  1.0000
   8  10 -10    9047    3643                                                       19268 -370.32   13.09  1.0000
 -10  10  -8    7733    3640                                                       17142 -364.25   21.84  1.0000
  -8 -10  10   10078    3646                                                       20768 -370.32  -13.09  1.0000
  10 -10  -8    8835    3644                                                       18799 -365.33   20.84  1.0000
  10 -10  10    6766    2180                                                       11777  222.78   -9.70  1.0000
 -10  10 -10    6489    2181                                                       11421  222.78    9.70  1.0000
 -11  -1  -1     957     333                                                        1594  -76.02   -6.34  1.0000
  11  -1   1    1297     334                                                        1960  -69.94   -0.37  1.0000
  11   1  -1     837     334                                                        1546  -87.26   22.12  1.0000
  -1  -1 -11     803     333                                                        1430  -80.37    3.91  1.0000
   1  11  -1    1195     330                                                        1997  -84.45   27.96  1.0000
  -1   1  11     938     333                                                        1628  -82.40    0.16  1.0000
   1  -1  11    1174     334                                                        1934  -82.29   -0.06  1.0000
   1  -1 -11     958     333                                                        1654  -82.40   -0.16  1.0000
  -1 -11   1    1163     330                                                        1961  -84.45  -27.96  1.0000
 -11  -1   1     838     334                                                        1550  -87.26  -22.12  1.0000
 -11   1  -1    1170     333                                                        1803  -69.94    0.37  1.0000
  -1   1 -11    1168     333                                                        1926  -82.29    0.06  1.0000
  11   1   1     939     333                                                        1569  -76.02    6.34  1.0000
  -3  -1 -11    1577     226                                                        1220  -40.57   -8.00  1.0000
  -3   1  11    1277     225                                                         927  -45.26  -18.05  1.0000
   3   1 -11    1678     226                                                        1303  -41.28    4.25  1.0000
   3  -1 -11    1374     225                                                        1013  -45.26   18.05  1.0000
   3   1  11    1507     226                                                        1160  -40.57    8.00  1.0000
  -3  -1  11    1735     227                                                        1353  -41.28   -4.25  1.0000
  -1 -11  -5      40      46                                                         221 -110.69  119.86  1.0000
   5  -1  11      71      52                                                         114  -86.62  123.09  1.0000
   5  -1  11      78      47                                                         102  -86.62  123.09  1.0000
   5   1 -11     103      50                                                         176    9.07   48.48  1.0000
   1 -11   5      81      43                                                         179 -139.50 -112.75  1.0000
  11  -5   1     117      48                                                         223   10.79   57.03  1.0000
  11   5  -1     222      50                                                          43 -138.14  115.49  1.0000
  -1  11   5      91      37                                                         144 -130.26 -113.85  1.0000
  -1  11   5      82      36                                                         159 -130.26 -113.85  1.0000
 -11   5   1      31      46                                                         101   -7.77  -79.03  1.0000
  -5   1  11      41      50                                                         245  -95.20 -122.59  1.0000
   1  11  -5      63      44                                                         212 -145.04  113.64  1.0000
 -11  -5  -1      41      51                                                         171  -62.61  119.72  1.0000
   5   1  11     110      48                                                          88 -103.92  124.88  1.0000
   5  -1 -11      34      51                                                         246  -95.20  122.59  1.0000
 -11  -5   1     203      50                                                          55 -138.14 -115.49  1.0000
 -11   5  -1      78      47                                                         187   10.79  -57.03  1.0000
   5   1  11      94      51                                                         107 -103.92  124.88  1.0000
  -5  -1  11      92      49                                                         184    9.07  -48.48  1.0000
   1  11   5      64      38                                                         170 -110.69 -119.86  1.0000
  -1 -11   5      93      44                                                         172 -145.04 -113.64  1.0000
  -1  11  -5      68      43                                                         186 -139.50  112.75  1.0000
  11   5   1      40      52                                                         213  -62.61 -119.72  1.0000
  11  -5  -1      43      48                                                         110   -7.77   79.03  1.0000
  -7  -1 -11     687     201                                                        1212  -51.11  -86.11  1.0000
  -7   1  11     565     201                                                        1015  -68.73   -4.09  1.0000
   1  11  -7     405     196                                                         800  -61.21   47.45  1.0000
  -1 -11   7     434     197                                                         821  -61.21  -47.45  1.0000
   7   1  11     579     198                                                        1099  -51.11   86.11  1.0000
   7  -1 -11     634     200                                                        1109  -68.73    4.09  1.0000
   1  11   7     451     193                                                         913  -36.84 -116.49  1.0000
   1  11   7     543     193                                                        1055  -36.84 -116.49  1.0000
 -11   9   1     467     201                                                         990  -83.94   11.48  1.0000
   9  -1  11     531     206                                                        1062  -81.17   15.12  1.0000
  11  -9   1     523     204                                                        1142  -92.50   -4.09  1.0000
   1 -11   9     387     204                                                         881  -85.03   -0.74  1.0000
  11   9  -1     484     209                                                        1008  -82.25   -8.25  1.0000
   9   1 -11     473     205                                                        1027  -85.99  -18.09  1.0000
 -11  -9   1     404     208                                                         886  -82.25    8.25  1.0000
  -9  -1  11     467     211                                                        1006  -85.99   18.09  1.0000
  -1  11  -9     423     205                                                         935  -85.03    0.74  1.0000
  11  -9  -1     446     203                                                         968  -83.94  -11.48  1.0000
 -11   9  -1     483     202                                                        1080  -92.50    4.09  1.0000
  -9   1 -11     597     208                                                        1165  -81.17  -15.12  1.0000
   3 -11   1    1674     225                                                        1243  -53.00  -48.81  1.0000
 -11   1   3    1890     232                                                        1392  -52.89   13.79  1.0000
 -11  -1  -3    1451     230                                                        1014  -53.09    5.51  1.0000
  11   1   3    1531     232                                                        1080  -53.09   -5.51  1.0000
   3  -3  11    2234     426                                                        2561  -28.38   -1.22  1.0000
  -3  -3 -11    1809     426                                                        2076  -25.77  -18.16  1.0000
 -11  -3  -3    2137     426                                                        2261  -10.37   16.20  1.0000
  -3   3  11    1962     425                                                        2264  -27.90   -3.17  1.0000
  11   3  -3    1975     426                                                        2126  -14.20  -17.80  1.0000
  -3   3 -11    2268     426                                                        2599  -28.38    1.22  1.0000
 -11  -3   3    1940     426                                                        2100  -14.20   17.80  1.0000
 -11   3  -3    2263     426                                                        2468  -17.94   -4.09  1.0000
   3   3  11    1584     425                                                        1844  -25.77   18.16  1.0000
   3   3  11    1766     425                                                        2041  -25.77   18.16  1.0000
  11   3   3    2137     426                                                        2251  -10.37  -16.20  1.0000
   3  -3 -11    1941     425                                                        2243  -27.90    3.17  1.0000
   5  -3  11    2202     390                                                        2113    8.14    1.11  1.0000
 -11  -5  -3    2140     389                                                        2128    1.08    3.65  1.0000
   3 -11   5    2283     386                                                        2140   12.93   -1.30  1.0000
  11   5  -3    2140     390                                                        1958   17.11   -3.33  1.0000
   5  -3  11    1878     387                                                        1796    8.14    1.11  1.0000
 -11  -5   3    2225     391                                                        2038   17.11    3.33  1.0000
  -3  11  -5    2327     385                                                        2182   12.93    1.30  1.0000
  11   5   3    2165     388                                                        2154    1.08   -3.65  1.0000
  11  -5  -3    1864     388                                                        1765   11.39   34.13  1.0000
  -3  11   7    2601     138                                                         831 -188.09   -1.78  1.0000
  -3 -11  -7    2445     141                                                         781 -182.77    3.35  1.0000
  -7  -3 -11    2067     149                                                         588 -179.64   -7.22  1.0000
   7   3 -11    2721     150                                                         979 -176.62  -11.67  1.0000
   7  -3  11    2115     148                                                         628 -178.14    5.52  1.0000
   3 -11   7    2227     144                                                         690 -179.66   18.12  1.0000
 -11   7   3    1950     145                                                         522 -180.90    0.90  1.0000
   7  -3  11    1948     154                                                         538 -178.14    5.52  1.0000
   3  11   7    2556     142                                                         841 -182.77   -3.35  1.0000
  -7   3 -11    2339     150                                                         747 -178.14   -5.52  1.0000
  11  -7  -3    1937     146                                                         515 -180.90   -0.90  1.0000
   7   3  11    1937     149                                                         525 -179.64    7.22  1.0000
  -3  11  -7    2144     143                                                         628 -179.66  -18.12  1.0000
   3  11  -9    1022     685                                                        3554  233.77  -15.63  1.0000
  -3 -11  -9    1221     683                                                        3787  225.59    2.79  1.0000
   9   3 -11     853     685                                                        3142  227.74    6.92  1.0000
   3 -11   9    1333     685                                                        4070  231.42    3.37  1.0000
  -9  -3  11    1080     688                                                        3569  227.74   -6.92  1.0000
   3  11   9    1227     683                                                        3800  225.59   -2.79  1.0000
  11   9   3     893     685                                                        3213  227.33   17.38  1.0000
  -3 -11   9     867     685                                                        3250  233.77   15.63  1.0000
  -3  11  -9    1373     684                                                        4143  231.42   -3.37  1.0000
   1   5 -11      66      48                                                         139    3.46   62.20  1.0000
  11   1  -5      76      54                                                         186 -148.28  109.84  1.0000
  -1   5  11      82      46                                                          92  -81.85  123.64  1.0000
 -11  -1  -5      80      48                                                         131 -113.37  120.35  1.0000
 -11   1   5      91      52                                                         161 -139.17 -113.12  1.0000
  -5 -11  -1      53      42                                                         126  -64.04  122.38  1.0000
  11  -1   5     205      46                                                          45 -131.16 -115.42  1.0000
  -1  -5 -11      52      48                                                         204 -102.61 -124.83  1.0000
   5 -11   1      91      37                                                         197   13.77  -50.51  1.0000
   5  11  -1      93      45                                                         146 -134.87  117.50  1.0000
   1  -5  11      44      50                                                         221  -94.24 -122.98  1.0000
  -5  11  -1      97      36                                                         182   13.77   50.51  1.0000
  11   1   5      77      48                                                         149 -113.37 -120.35  1.0000
 -11  -1   5      91      52                                                         176 -148.28 -109.84  1.0000
  -5 -11   1     142      43                                                          97 -134.87 -117.50  1.0000
   1  -5 -11      72      47                                                         113  -81.85 -123.64  1.0000
 -11   1  -5     135      48                                                          89 -131.16  115.42  1.0000
  11  -1  -5      94      53                                                         144 -139.17  113.12  1.0000
  -1  -5  11      55      48                                                         145    3.46  -62.20  1.0000
   5  11   1      58      43                                                         117  -64.04 -122.38  1.0000
  -1   5 -11      35      51                                                         236  -94.24  122.98  1.0000
   1   5  11      54      47                                                         177 -102.61  124.83  1.0000
   5 -11   3    2100     355                                                        2001   12.00  -33.84  1.0000
   5 -11   3    2007     354                                                        1910   12.00  -33.84  1.0000
  -3   5  11    1663     357                                                        1592    7.38    3.29  1.0000
   3   5 -11    2153     359                                                        1914   22.48   -0.43  1.0000
  11  -3  -5    1527     359                                                        1424   11.35    0.76  1.0000
   3   5  11    2206     358                                                        2064   14.00   26.69  1.0000
   3   5  11    2228     357                                                        2085   14.00   26.69  1.0000
  -3  -5  11    2251     360                                                        2006   22.48    0.43  1.0000
   3  -5 -11    1889     358                                                        1815    7.38   -3.29  1.0000
   5   5 -11   11792    4847                                                       28209  502.62  -24.20  1.0000
  11  -5   5    7394    4842                                                       21283  507.47   30.46  1.0000
   5  11  -5   10176    4848                                                       25403  495.58  -16.33  1.0000
  -5   5  11   10593    4846                                                       26383  504.30   14.31  1.0000
   5 -11   5    9294    4843                                                       24302  503.21   52.47  1.0000
  -5  11   5   10632    4847                                                       26611  508.44   29.86  1.0000
  11   5  -5   12466    4849                                                       28909  494.29  -21.96  1.0000
   5 -11   5    8761    4842                                                       23435  503.21   52.47  1.0000
  -5  -5  11   11483    4847                                                       27715  502.62   24.20  1.0000
  -5 -11   5    9057    4848                                                       23607  495.58   16.33  1.0000
   5 -11  -5   10884    4845                                                       27028  508.44  -29.86  1.0000
 -11  -5   5   11120    4845                                                       26826  494.29   21.96  1.0000
   7  -5  11    3698    1016                                                        6390 -159.88   50.72  1.0000
   7  -5  11    3243    1014                                                        5785 -159.88   50.72  1.0000
  -5  11   7    2368    1012                                                        4611 -163.07    5.96  1.0000
   5 -11  -7    2780    1012                                                        5181 -163.07   -5.96  1.0000
 -11   7  -5    2484    1015                                                        5033 -178.29  -22.95  1.0000
   9   5 -11    3121     437                                                        2145   81.30   -7.83  1.0000
  -5 -11  -9    3440     434                                                        2417   81.25  -14.63  1.0000
   9  -5  11    3340     436                                                        2284   84.64   12.53  1.0000
  -9  -5 -11    3010     437                                                        2034   83.84  -18.67  1.0000
   9   5  11    2928     437                                                        1954   83.84   18.67  1.0000
   5  11   9    3315     434                                                        2301   81.25   14.63  1.0000
  -9  -5  11    3446     438                                                        2410   81.30    7.83  1.0000
  -9   5 -11    3719     437                                                        2609   84.64  -12.53  1.0000
  11   1  -7     413     174                                                         800  -59.08   48.54  1.0000
   1  -7  11     302     173                                                         658  -70.22   -0.20  1.0000
  -7 -11  -1     400     170                                                         900  -56.81   94.30  1.0000
  -7  11   1     498     163                                                         948  -71.50    6.32  1.0000
 -11  -1  -7     373     176                                                         823  -30.57  121.22  1.0000
   1   7  11     279     170                                                         657  -52.15   88.60  1.0000
  11   1   7     389     175                                                         801  -30.57 -121.22  1.0000
  -1   7 -11     291     174                                                         642  -70.22    0.20  1.0000
   7  11   1     494     170                                                        1006  -56.81  -94.30  1.0000
 -11  -1   7     564     181                                                         987  -59.08  -48.54  1.0000
   7 -11  -1     448     164                                                         875  -71.50   -6.32  1.0000
   7  11  -3    2239     153                                                         705 -177.41   11.83  1.0000
 -11  -3  -7    2454     156                                                         770 -185.18    2.74  1.0000
   7 -11   3    2609     146                                                         893 -180.08    1.80  1.0000
 -11   3   7    2558     158                                                         883 -179.45   19.12  1.0000
  -7 -11  -3    1972     149                                                         526 -181.72   -9.12  1.0000
  -3   7  11    2246     149                                                         701 -177.93    4.61  1.0000
   3   7 -11    1956     154                                                         545 -176.62  -12.33  1.0000
  -7  11  -3    2590     145                                                         880 -180.08   -1.80  1.0000
  11   3   7    2412     153                                                         744 -185.18   -2.74  1.0000
   7  11   3    2185     150                                                         647 -181.72    9.12  1.0000
  11  -3  -7    2580     156                                                         875 -179.45  -19.12  1.0000
   3  -7 -11    2306     151                                                         730 -177.93   -4.61  1.0000
 -11   3  -7    2071     156                                                         536 -189.72   -0.14  1.0000
  -3  -7  11    1968     156                                                         561 -176.62   12.33  1.0000
  -7 -11   3    2265     152                                                         709 -177.41  -11.83  1.0000
 -11  -5  -7    4953    1706                                                        8001 -161.59    2.36  1.0000
  11  -5   7    4966    1706                                                        8024 -161.89    7.75  1.0000
   5   7 -11    6865    1708                                                       10537 -167.75    0.95  1.0000
  -5  -7 -11    5153    1706                                                        8322 -163.18  -37.16  1.0000
  -7 -11  -5    6722    1705                                                       10596 -177.20  -15.86  1.0000
  11   5   7    4879    1706                                                        7907 -161.59   -2.36  1.0000
  -7  11  -5    5976    1707                                                        9480 -169.91   -9.04  1.0000
  11  -5  -7    6655    1708                                                       10229 -164.77   32.92  1.0000
 -11   5  -7    5373    1707                                                        8540 -161.89   -7.75  1.0000
 -11  -7  -7    8601    2893                                                       14646  238.75   23.70  1.0000
  11  -7   7    9352    2892                                                       15465  234.76  -23.25  1.0000
   7  -7  11    9869    2893                                                       15769  222.55   -5.03  1.0000
  -7   7  11    8608    2895                                                       14211  224.24   -6.44  1.0000
   7  -7  11   11095    2893                                                       17309  222.55   -5.03  1.0000
  -7  11   7   10723    2894                                                       17190  233.94  -21.67  1.0000
 -11   7  -7    9136    2892                                                       15224  234.76   23.25  1.0000
 -11  -7   7    7815    2897                                                       13674  242.22  -15.94  1.0000
  11   7   7    8042    2892                                                       13877  238.75  -23.70  1.0000
   7  -7 -11    9055    2895                                                       14793  224.24    6.44  1.0000
  -7 -11   7   10563    2896                                                       17190  240.52  -17.24  1.0000
  11  -9   7     894     321                                                        1468  -71.19   -3.67  1.0000
  -7 -11  -9    1007     320                                                        1600  -68.62  -20.08  1.0000
   7  11  -9     987     321                                                        1588  -71.62   15.22  1.0000
  -9   7  11    1041     321                                                        1659  -71.68   -2.82  1.0000
  -9  -7 -11    1226     324                                                        1857  -68.01   -9.91  1.0000
   7  11   9    1048     320                                                        1638  -68.62   20.08  1.0000
 -11   9  -7     947     322                                                        1533  -71.19    3.67  1.0000
   9   7  11    1116     324                                                        1715  -68.01    9.91  1.0000
  -7 -11   9     988     324                                                        1599  -71.62  -15.22  1.0000
   9  -7 -11    1205     320                                                        1862  -71.68    2.82  1.0000
   9 -11   1     365     208                                                         836  -83.55   13.37  1.0000
 -11  -1  -9     402     216                                                         931  -89.09    6.14  1.0000
 -11   1   9     475     218                                                        1017  -85.56   -0.75  1.0000
   1   9 -11     444     215                                                         981  -85.47  -18.99  1.0000
   9  11  -1     636     216                                                        1230  -83.03   -8.35  1.0000
  -1   9  11     664     211                                                        1257  -82.39   12.49  1.0000
   1  -9  11     695     215                                                        1302  -82.27   23.14  1.0000
  11  -1   9     436     218                                                         963  -86.24    2.83  1.0000
  11   1  -9     619     220                                                        1238  -87.62    2.16  1.0000
   1  -9 -11     629     210                                                        1218  -82.39  -12.49  1.0000
 -11   1  -9     519     218                                                        1087  -86.24   -2.83  1.0000
   1   9  11     367     211                                                         842  -83.91   13.35  1.0000
   1   9  11     344     209                                                         807  -83.91   13.35  1.0000
  -1   9 -11     641     218                                                        1244  -82.27  -23.14  1.0000
 -11  -1   9     605     217                                                        1220  -87.62   -2.16  1.0000
  11  -1  -9     504     219                                                        1058  -85.56    0.75  1.0000
  -1  -9  11     477     215                                                        1017  -85.47   18.99  1.0000
  -9 -11   1     520     214                                                        1060  -83.03    8.35  1.0000
 -11   3   9    1022     676                                                        3503  230.81    5.93  1.0000
  -9 -11  -3    1208     673                                                        3828  229.22  -15.64  1.0000
   3  -9  11     982     675                                                        3377  226.64  -10.04  1.0000
  -9  11   3     948     672                                                        3369  230.62  -12.41  1.0000
   9 -11   3    1384     672                                                        4115  228.23   -6.58  1.0000
   3   9  11     852     673                                                        3149  227.87  -10.60  1.0000
   3   9  11     879     673                                                        3199  227.87  -10.60  1.0000
  11   3   9    1555     676                                                        4390  227.00  -11.78  1.0000
   9  11   3    1296     674                                                        3973  229.22   15.64  1.0000
  11  -3  -9    1084     676                                                        3621  230.81   -5.93  1.0000
  -3   9 -11     838     674                                                        3098  226.64   10.04  1.0000
   9 -11  -3     849     672                                                        3173  230.62   12.41  1.0000
 -11   5   9    2806     370                                                        1983   71.42    7.80  1.0000
  11  -5   9    2853     370                                                        1892   83.88    9.66  1.0000
   9 -11   5    2624     365                                                        1751   79.53   -1.07  1.0000
  -5   9  11    3162     365                                                        2133   85.02   11.43  1.0000
  -9  11  -5    2782     365                                                        1880   79.53    1.07  1.0000
   9  11   5    2726     367                                                        1762   86.80   -1.82  1.0000
  11  -5  -9    2938     369                                                        2099   71.42   -7.80  1.0000
 -11   5  -9    2617     372                                                        1707   83.88   -9.66  1.0000
  -9 -11  -7    1075     362                                                        1713  -73.01    1.51  1.0000
 -11   7   9    1380     363                                                        2039  -67.92   -1.03  1.0000
 -11  -7  -9    1274     365                                                        1909  -66.66  -17.67  1.0000
   9 -11   7    1470     361                                                        2146  -67.86    3.86  1.0000
   9 -11  -7    1245     359                                                        1894  -69.95    3.39  1.0000
  11   7   9    1122     363                                                        1711  -66.66   17.67  1.0000
   9  11   7    1048     360                                                        1680  -73.01   -1.51  1.0000
  -9  11  -7    1295     361                                                        1937  -67.86   -3.86  1.0000
  11  -7  -9    1519     363                                                        2207  -67.92    1.03  1.0000
 -11  -7   9     893     365                                                        1475  -71.37  -14.35  1.0000
   9  -9  11    2157    1622                                                        8509  388.32    8.03  1.0000
 -11   9   9    2178    1623                                                        8238  373.79    2.84  1.0000
  11  -9   9    1916    1621                                                        7934  384.11   18.30  1.0000
   9  11  -9    3060    1625                                                        9918  375.08   -7.42  1.0000
   9  -9  11    1785    1621                                                        7752  388.32    8.03  1.0000
 -11   9  -9    2097    1622                                                        8312  384.11  -18.30  1.0000
   9  -9 -11    2887    1622                                                        9911  388.17  -10.48  1.0000
 -11  -9   9    2795    1625                                                        9405  373.93    7.68  1.0000
  11  -9  -9    2181    1623                                                        8245  373.79   -2.84  1.0000
  -9  -9  11    1870    1625                                                        8032  393.18   14.86  1.0000
   1 -11  11     163     276                                                        1267 -193.73  -12.91  1.0000
  -1  11  11     159     271                                                        1205 -187.71   -0.12  1.0000
 -11  11   1     239     270                                                        1486 -195.24   14.95  1.0000
   1  11 -11     224     276                                                        1399 -188.81   21.33  1.0000
  11 -11   1     262     272                                                        1536 -194.56   12.45  1.0000
  -1  11 -11     181     276                                                        1322 -193.73   12.91  1.0000
 -11  11  -1     253     271                                                        1508 -194.56  -12.45  1.0000
   1 -11 -11     153     271                                                        1190 -187.71    0.12  1.0000
  11 -11  -1     283     272                                                        1587 -195.24  -14.95  1.0000
  -1 -11  11     252     276                                                        1457 -188.81  -21.33  1.0000
 -11 -11  -3   10580     863                                                        4658 -296.77   30.93  1.0000
   3 -11  11   10335     864                                                        4589 -293.58   46.98  1.0000
  -3  11 -11    9965     863                                                        4263 -293.58  -46.98  1.0000
  11  11   3   10855     864                                                        4784 -296.77  -30.93  1.0000
  11  11  -5    7671    2218                                                       13373 -237.77    0.36  1.0000
 -11   5  11    6367    2217                                                       11680 -239.54  -12.92  1.0000
 -11  11   5    7000    2214                                                       12404 -234.77   -0.48  1.0000
  11 -11   5    5069    2213                                                        9746 -233.26   -0.12  1.0000
   5  11 -11    6310    2217                                                       11433 -232.94    6.85  1.0000
  -5 -11  11    6374    2217                                                       11520 -232.94   -6.85  1.0000
 -11   5 -11    6338    2215                                                       11357 -228.32   12.69  1.0000
 -11 -11   5    7750    2216                                                       13477 -237.77   -0.36  1.0000
  11  -5 -11    6492    2217                                                       11848 -239.54   12.92  1.0000
 -11  -5  11    6079    2218                                                       11079 -231.20   -7.21  1.0000
 -11 -11  -7   20619    5390                                                       30661  267.28   -7.99  1.0000
 -11  -7 -11   18273    5391                                                       27608  262.61    0.22  1.0000
   7 -11  11   18515    5390                                                       28096  267.33    4.82  1.0000
   7 -11  11   17605    5392                                                       26973  267.33    4.82  1.0000
 -11   7  11   17362    5399                                                       26625  266.14    4.01  1.0000
 -11  11  -7   21808    5392                                                       32061  266.10   -2.93  1.0000
 -11  -7  11   19649    5401                                                       29433  265.57   16.23  1.0000
  11  -7 -11   18765    5397                                                       28348  266.14   -4.01  1.0000
   9 -11  11   11047     697                                                        3907  361.03   17.07  1.0000
   9 -11  11   11183     695                                                        3988  361.03   17.07  1.0000
  -9 -11 -11    9633     696                                                        3130  357.61    2.29  1.0000
 -11 -11 -11   14221    3930                                                       21775  240.44  -14.97  1.0000
 -11  11  11   13662    3936                                                       20947  236.38   -9.35  1.0000
 -11  11 -11   13784    3931                                                       21143  237.04   11.19  1.0000
 -11 -11  11   13250    3938                                                       20433  236.49  -21.44  1.0000
  11 -11 -11   13216    3934                                                       20414  236.38    9.35  1.0000
 -12   0   0    1606    2731                                                       14552  683.58    3.69  1.0000
   0   0 -12    1875    2732                                                       15329  683.80  -20.59  1.0000
   0   0  12    1284    2732                                                       13571  683.80   20.59  1.0000
   0  12   0    1337    2731                                                       13780  686.08   -0.64  1.0000
  12   0   0    1930    2733                                                       15490  683.58   -3.69  1.0000
  -2   0 -12    2139     207                                                         819  149.01   13.54  1.0000
  -2   0  12    2748     208                                                        1249  145.17   -2.42  1.0000
   0 -12   2    2455     202                                                        1061  146.36  -18.79  1.0000
   0  12  -2    2629     201                                                        1153  146.36   18.79  1.0000
  12  -2   0    2729     209                                                        1240  145.42   -8.81  1.0000
  12   2   0    2328     209                                                         896  157.48  -17.10  1.0000
 -12   2   0    2548     207                                                        1108  145.42    8.81  1.0000
 -12  -2   0    2218     209                                                         810  157.48   17.10  1.0000
   0 -12   4     640      73                                                         405  241.17 -295.44  1.0000
  -4   0  12    1235      73                                                         242  354.21 -242.54  1.0000
  12  -4   0    1176      72                                                         319  360.70  248.20  1.0000
   4   0 -12    1243      72                                                         251  354.21  242.54  1.0000
 -12   4   0    1154      70                                                         315  360.70 -248.20  1.0000
 -12  -6   0    2332    2928                                                       15617  649.53  -17.87  1.0000
   6   0 -12    1403    2930                                                       13711  675.13   14.26  1.0000
   6   0  12    2660    2928                                                       17419  681.35  -12.66  1.0000
   0  12  -6    2116    2928                                                       15440  663.38    0.47  1.0000
 -12   6   0    1747    2926                                                       14131  651.85  -42.75  1.0000
   6   0  12    2422    2928                                                       16801  681.35  -12.66  1.0000
  12  -6   0    2352    2928                                                       15739  651.85   42.75  1.0000
  12   6   0    2579    2928                                                       16232  649.53   17.87  1.0000
   0  12   6    2307    2925                                                       15959  663.09  -23.78  1.0000
   0  12   6    2802    2925                                                       17222  663.09  -23.78  1.0000
  -6   0  12    1213    2930                                                       13113  675.13  -14.26  1.0000
   0  12   8   13833    2901                                                       15405   53.98   27.38  1.0000
   0  12   8   13916    2902                                                       15493   53.98   27.38  1.0000
 -10   0  12       5      79                                                         166  -90.47   17.43  1.0000
  12 -10   0      21      70                                                         239  -92.08   12.75  1.0000
 -12  10   0      20      67                                                         238  -92.08  -12.75  1.0000
 -10   0 -12      75      78                                                         395  -94.47  -10.38  1.0000
  10   0 -12       7      75                                                         183  -90.47  -17.43  1.0000
 -12 -10   0      69      77                                                         342  -86.65    2.21  1.0000
  12  10   0      35      77                                                         258  -86.65   -2.21  1.0000
   0  12 -10      52      74                                                         334  -85.19  -39.28  1.0000
   0 -12  10      55      73                                                         333  -85.19   39.28  1.0000
   0  12  10      58      75                                                         355  -94.66   15.89  1.0000
 -12   0  -2    1802     184                                                         707  134.00   12.87  1.0000
  12   0   2    1859     184                                                         754  134.00  -12.87  1.0000
   0  -2 -12    2459     184                                                        1024  148.71   11.91  1.0000
   0  -2  12    2579     186                                                        1140  144.55   -0.78  1.0000
   0   2 -12    2607     188                                                        1158  144.55    0.78  1.0000
   0   2  12    2439     185                                                        1025  148.71  -11.91  1.0000
  -2 -12   0    2253     178                                                         854  154.25   22.40  1.0000
   2  12   0    2218     178                                                         856  154.25  -22.40  1.0000
   2   2 -12    5457    2019                                                       10065  223.45   28.33  1.0000
   2 -12   2    4936    2017                                                        9119  213.87   -5.71  1.0000
 -12   2   2    6213    2019                                                       10809  213.08   -2.59  1.0000
   2  -2  12    5887    2019                                                       10742  227.57  -28.27  1.0000
  12  -2   2    6350    2018                                                       10977  212.49  -13.07  1.0000
  -2   2  12    6700    2019                                                       11831  227.58  -28.06  1.0000
  12  -2  -2    6587    2019                                                       11301  213.08    2.59  1.0000
 -12  -2   2    6663    2019                                                       11604  221.03  -12.71  1.0000
  -2  -2  12    5319    2019                                                        9872  223.45  -28.33  1.0000
  -2   2 -12    5833    2018                                                       10674  227.57   28.27  1.0000
  -2 -12   2    6789    2019                                                       11811  222.65  -12.33  1.0000
 -12   2  -2    5676    2018                                                       10087  212.49   13.07  1.0000
 -12   4   2    1426    1074                                                        5693 -319.81    2.85  1.0000
   2 -12   4    1624    1073                                                        5905 -309.77   -6.34  1.0000
  -4   2  12    1535    1075                                                        5918 -320.32   14.27  1.0000
  -2 -12  -4    1537    1072                                                        5795 -313.29   19.27  1.0000
  12  -4   2    1578    1074                                                        5840 -311.27   24.64  1.0000
  -2  12  -4    1814    1073                                                        6257 -309.77    6.34  1.0000
   2  12   4    1335    1072                                                        5413 -313.29  -19.27  1.0000
 -12   4  -2    1299    1074                                                        5312 -311.27  -24.64  1.0000
   4  -2 -12    1434    1075                                                        5730 -320.32  -14.27  1.0000
  12  -4  -2    1702    1075                                                        6235 -319.81   -2.85  1.0000
  12   4   2     966    1075                                                        4603 -312.10    9.27  1.0000
  -6   2  12     746     633                                                        2739 -212.09   -4.10  1.0000
  -6  -2 -12    1238     634                                                        3588 -209.48    2.60  1.0000
   2  12  -6    1281     632                                                        3592 -204.48   -9.34  1.0000
  -2  12  -6    1389     632                                                        3793 -206.10    2.93  1.0000
  -2 -12   6    1034     632                                                        3170 -204.48    9.34  1.0000
   6  -2 -12    1063     634                                                        3322 -212.09    4.10  1.0000
   6   2  12    1225     635                                                        3567 -209.48   -2.60  1.0000
   6   2  12    1152     634                                                        3441 -209.48   -2.60  1.0000
  -6  -2  12     824     634                                                        2861 -209.81  -13.74  1.0000
   8  -2  12    4271    1909                                                        9734 -282.42    5.09  1.0000
  -8   2  12    4986    1910                                                       10796 -282.27    3.18  1.0000
   2  12  -8    5555    1908                                                       11684 -284.56   13.88  1.0000
  -2  12   8    3735    1906                                                        8774 -275.95   -0.82  1.0000
  -2  12  -8    3856    1907                                                        9145 -284.26    2.70  1.0000
   8  -2 -12    4616    1909                                                       10252 -282.27   -3.18  1.0000
  -2 -12   8    5248    1909                                                       11248 -284.56  -13.88  1.0000
   2 -12  -8    4122    1906                                                        9362 -275.95    0.82  1.0000
  -8   2 -12    4726    1909                                                       10420 -282.42   -5.09  1.0000
  12 -10   2    3659    2687                                                       14368 -503.18    0.73  1.0000
 -12  10   2    3937    2686                                                       15029 -507.12    8.75  1.0000
 -10   2  12    3562    2691                                                       14188 -503.62    4.29  1.0000
  10  -2 -12    3045    2691                                                       13136 -503.62   -4.29  1.0000
   2  12  10    4019    2688                                                       15303 -510.87  -18.00  1.0000
 -12  10  -2    3358    2687                                                       13765 -503.18   -0.73  1.0000
   2  12  10    3532    2686                                                       14339 -510.87  -18.00  1.0000
   4  12   0     536     128                                                         696  324.81 -263.02  1.0000
   0  -4 -12     642     133                                                         651  347.27  240.27  1.0000
 -12   0  -4     126     135                                                         805   -1.46  186.38  1.0000
   0  -4  12     885     135                                                         437  352.27 -244.06  1.0000
   0   4 -12     849     137                                                         492  352.27  244.06  1.0000
   0   4  12     635     133                                                         612  347.27 -240.27  1.0000
  -4 -12   0     651     127                                                         618  324.81  263.02  1.0000
  -2  -4 -12    1227    1017                                                        5220 -315.68   -1.87  1.0000
  12   2  -4    1654    1018                                                        6204 -323.28    5.63  1.0000
   2   4 -12    1538    1018                                                        5742 -310.06   -3.68  1.0000
  -4 -12  -2    1227    1015                                                        5177 -312.81   -9.60  1.0000
   2  -4  12     992    1017                                                        4809 -321.35   13.02  1.0000
  -2  -4  12    1527    1017                                                        5719 -310.06    3.68  1.0000
 -12  -2   4    1718    1018                                                        6333 -323.28   -5.63  1.0000
  -2   4 -12     948    1017                                                        4723 -321.35  -13.02  1.0000
   4  12   2    1281    1015                                                        5278 -312.81    9.60  1.0000
   2   4  12    1031    1017                                                        4805 -315.68    1.87  1.0000
 -12  -4  -4    7881    2374                                                       13492  232.46   -8.39  1.0000
   4   4 -12    6476    2375                                                       11510  226.70   15.38  1.0000
 -12   4   4    7850    2374                                                       13421  230.34   16.73  1.0000
  12  -4  -4    8456    2375                                                       14178  230.34  -16.73  1.0000
  -4  -4  12    6590    2376                                                       11634  226.70  -15.38  1.0000
   4   4  12    6000    2374                                                       11163  239.42  -11.03  1.0000
  12   4   4    7989    2374                                                       13649  232.46    8.39  1.0000
   4   4  12    6629    2374                                                       12015  239.42  -11.03  1.0000
  -4  12   6     665     110                                                         410   47.15   -3.14  1.0000
  -4 -12  -6    1022     119                                                         721   44.51  -12.06  1.0000
   4  12  -6     780     121                                                         479   52.73  -15.62  1.0000
  12  -6   4     955     125                                                         658   44.67   -1.05  1.0000
  12   6  -4     789     120                                                         469   54.13   14.36  1.0000
  -4 -12   6     738     114                                                         437   52.73   15.62  1.0000
 -12   6  -4     932     125                                                         638   44.67    1.05  1.0000
   4 -12  -6     964     111                                                         649   47.15    3.14  1.0000
   4  12   6     912     116                                                         620   44.51   12.06  1.0000
 -12  -6   4     806     119                                                         492   54.13  -14.36  1.0000
   8  -4  12    2322    1385                                                        6630  282.18   -8.55  1.0000
  12  -8   4    2638    1384                                                        7198  283.47   12.63  1.0000
  -8   4  12    2891    1386                                                        7556  281.53  -12.60  1.0000
   8  -4 -12    2916    1385                                                        7614  281.53   12.60  1.0000
 -12   8  -4    2995    1385                                                        7763  283.47  -12.63  1.0000
 -12  10   4     520     453                                                        2024  187.92   18.42  1.0000
   4  12 -10    1002     455                                                        2748  175.88   15.75  1.0000
  -4  12  10     772     453                                                        2374  177.58    6.76  1.0000
 -10   4  12     917     457                                                        2761  188.63   -5.66  1.0000
  12 -10   4     604     454                                                        2218  190.76   -2.23  1.0000
  12  10  -4     757     459                                                        2468  187.22  -17.67  1.0000
  12 -10  -4     548     453                                                        2085  187.92  -18.42  1.0000
  10  -4 -12     910     456                                                        2747  188.63    5.66  1.0000
 -12 -10   4     703     458                                                        2364  187.22   17.67  1.0000
 -12  10  -4     632     454                                                        2270  190.76    2.23  1.0000
 -10  -4  12     526     457                                                        2047  189.13   -0.70  1.0000
 -10   4 -12     863     458                                                        2567  180.51    7.59  1.0000
 -12   0  -6    3147    2930                                                       17790  655.11   14.11  1.0000
 -12   0   6    1335    2931                                                       13159  662.74    5.11  1.0000
   0  -6 -12    2346    2929                                                       16548  679.92   12.56  1.0000
  -6  12   0    1984    2927                                                       14893  656.53   41.54  1.0000
   6 -12   0    2163    2927                                                       15409  656.53  -41.54  1.0000
   0   6  12    1881    2930                                                       15280  679.92  -12.56  1.0000
  12   0   6    3239    2930                                                       18019  655.11  -14.11  1.0000
   0  -6  12    1752    2931                                                       14760  674.58  -18.05  1.0000
  12   0  -6    1489    2933                                                       13637  662.74   -5.11  1.0000
   6  12   0    2735    2931                                                       16689  651.82   13.66  1.0000
   0   6 -12    2099    2930                                                       15724  674.58   18.05  1.0000
  -6 -12   0    2155    2930                                                       15216  651.82  -13.66  1.0000
   2  -6  12     621     472                                                        2481 -210.85   -4.45  1.0000
   6 -12   2     784     467                                                        2701 -203.00    6.38  1.0000
  -2   6 -12     523     471                                                        2281 -210.85    4.45  1.0000
  -6  12  -2     613     466                                                        2374 -203.00   -6.38  1.0000
   4  -6  12     883     122                                                         582   48.21   -9.78  1.0000
  -6 -12  -4     856     111                                                         552   48.79    3.28  1.0000
  -6  12   4     585      99                                                         367   42.88   -2.03  1.0000
   6  12   4     763     110                                                         480   48.79   -3.28  1.0000
   4   6  12     678     103                                                         434   46.13  -19.65  1.0000
   6 -12  -4     793     101                                                         533   42.88    2.03  1.0000
   4  -6 -12     934     117                                                         660   40.97   14.36  1.0000
  -4   6 -12     742     106                                                         463   48.21    9.78  1.0000
   4   6  12     751     117                                                         493   46.13  -19.65  1.0000
   6 -12   6      95     124                                                         621 -118.81  -49.77  1.0000
  12  -6   6      75     130                                                         545 -117.01   43.64  1.0000
   6  -6  12      79     136                                                         581 -105.53  -75.09  1.0000
   6  -6  12      48     127                                                         490 -105.53  -75.09  1.0000
   6 -12   6      65     121                                                         540 -118.81  -49.77  1.0000
 -12   6  -6      84     133                                                         569 -117.01  -43.64  1.0000
  -6  12   8      61     104                                                         425 -106.29  -22.77  1.0000
  12  -8   6     132     119                                                         534  -98.80   15.74  1.0000
  12   8  -6     196     125                                                         680 -102.91   -2.24  1.0000
   8  -6  12      39     102                                                         343  -98.33  -34.56  1.0000
 -12  -8  -6      61     103                                                         362  -95.96   13.69  1.0000
  -8  -6 -12     174     120                                                         645 -102.17   26.69  1.0000
   8  -6  12      68     107                                                         423  -98.33  -34.56  1.0000
 -12   8  -6     142     119                                                         562  -98.80  -15.74  1.0000
  12   8   6      51     103                                                         344  -95.96  -13.69  1.0000
   8   6  12     109     119                                                         524 -102.17  -26.69  1.0000
   6 -12  -8     163     103                                                         643 -106.29   22.77  1.0000
  -6 -12   8      28     105                                                         304 -104.04    7.81  1.0000
 -12  -8   6     241     126                                                         761 -102.91    2.24  1.0000
 -10  -6 -12      10     188                                                         692  194.88   17.61  1.0000
 -12 -10  -6     112     185                                                        1178  197.00  -39.99  1.0000
  -6 -12 -10       4     183                                                         660  199.88  -15.30  1.0000
 -10  -6  12      55     194                                                         930  195.45  -12.14  1.0000
  12 -10  -6       8     182                                                         652  191.31  -24.52  1.0000
 -12 -10   6      88     192                                                        1054  195.75    5.58  1.0000
  12  10   6     113     186                                                        1179  197.00   39.99  1.0000
   0  -8 -12   14154    2983                                                       15571   48.82   13.31  1.0000
   0   8  12   14762    2983                                                       16187   48.82  -13.31  1.0000
   8  12  -2    4539    1978                                                       10079 -279.83   -4.19  1.0000
  -8  12   2    4963    1973                                                       10735 -281.18    7.40  1.0000
  12  -2   8    4281    1976                                                        9582 -275.12   -1.91  1.0000
  12   2  -8    4470    1978                                                       10087 -284.71   14.36  1.0000
   8 -12   2    4237    1973                                                        9551 -276.55   -3.42  1.0000
  -8 -12  -2    5551    1975                                                       11583 -280.70   -2.38  1.0000
   8 -12  -2    5497    1973                                                       11520 -281.18   -7.40  1.0000
  -8  12  -2    4336    1973                                                        9696 -276.55    3.42  1.0000
   8  12   2    5806    1975                                                       11948 -280.70    2.38  1.0000
 -12   2  -8    4924    1976                                                       10532 -275.12    1.91  1.0000
  -8 -12   2    3881    1975                                                        9082 -279.83    4.19  1.0000
 -12  -2   8    5554    1979                                                       11698 -284.71  -14.36  1.0000
 -12  -4  -8    4688    1869                                                       10507  288.87  -26.46  1.0000
  -4   8  12    4132    1868                                                        9472  280.43   -6.84  1.0000
  12  -4   8    3552    1868                                                        8817  289.79   23.77  1.0000
 -12   4  -8    4520    1869                                                       10276  289.79  -23.77  1.0000
   4   8  12    5335    1868                                                       11333  283.52   -4.61  1.0000
   4  -8 -12    4457    1868                                                        9970  280.43    6.84  1.0000
 -12  -4   8    3685    1871                                                        8740  278.39  -15.37  1.0000
  12   4   8    4570    1868                                                       10367  288.87   26.46  1.0000
  12  -6   8     135     170                                                         616 -110.78  -16.74  1.0000
  -6  -8 -12     154     168                                                         609 -103.50   23.95  1.0000
  -8 -12  -6     367     166                                                         930  -96.62    9.25  1.0000
  -6   8  12     321     166                                                         915  -98.58  -34.86  1.0000
   6   8  12     152     169                                                         618 -103.50  -23.95  1.0000
   6  -8 -12     355     166                                                         954  -98.58   34.86  1.0000
 -12  -6   8     246     167                                                         791 -106.02    5.25  1.0000
 -12   6  -8     236     172                                                         808 -110.78   16.74  1.0000
   8  12   6     325     166                                                         867  -96.62   -9.25  1.0000
   8  -8  12       5     647                                                        3325 -481.64   15.99  1.0000
   8 -12   8      29     646                                                        3923 -489.05    0.88  1.0000
   8  -8  12      26     649                                                        3779 -481.64   15.99  1.0000
 -12   8   8       8     647                                                        3091 -488.04   -0.83  1.0000
  -8   8  12      11     647                                                        2962 -482.90   14.52  1.0000
   8 -12   8      40     646                                                        4050 -489.05    0.88  1.0000
  12  -8   8      14     647                                                        3651 -486.98   -5.32  1.0000
  12  -8  -8       9     647                                                        3078 -488.04    0.83  1.0000
  -8  -8  12       8     650                                                        3474 -484.87    1.87  1.0000
 -12  -8   8       7     651                                                        3056 -481.88    0.51  1.0000
   8 -12  -8      13     644                                                        2972 -487.25    5.95  1.0000
 -12   8  -8      28     648                                                        3875 -486.98    5.32  1.0000
   8  -8 -12       5     646                                                        3187 -482.90  -14.52  1.0000
 -12 -10  -8     864     204                                                        1090  -28.96   28.33  1.0000
   8 -12  10     544     202                                                         736  -32.09   15.22  1.0000
  12 -10   8     984     200                                                        1272  -35.73   19.94  1.0000
 -10  -8 -12     755     205                                                         976  -30.11  -19.43  1.0000
 -12  10   8     609     198                                                         810  -31.70   -6.79  1.0000
 -10  -8  12     618     206                                                         814  -30.97   13.51  1.0000
  12  10   8     808     209                                                        1040  -28.96  -28.33  1.0000
 -12  10  -8    1002     202                                                        1302  -35.73  -19.94  1.0000
  12 -10  -8     697     198                                                         908  -31.70    6.79  1.0000
  10 -12   0      36      67                                                         285  -91.33  -11.58  1.0000
  12   0 -10      24      80                                                         247  -82.78  -39.94  1.0000
 -10  12   0      20      65                                                         232  -91.33   11.58  1.0000
  10  12   0      42      75                                                         272  -84.81   -7.48  1.0000
 -12   0 -10      69      81                                                         388  -95.45  -14.03  1.0000
 -12   0  10      10      79                                                         182  -82.78   39.94  1.0000
   0  10  12      39      72                                                         307  -95.74   13.96  1.0000
 -10 -12   0      61      76                                                         317  -84.81    7.48  1.0000
   0 -10  12      50      76                                                         319  -90.58   18.52  1.0000
   0 -10 -12     100      89                                                         458  -95.74  -13.96  1.0000
   0  10 -12      30      77                                                         269  -90.58  -18.52  1.0000
 -10  12   2    1602    2005                                                        9885 -503.33    3.54  1.0000
   2 -10  12    1884    2009                                                       10560 -503.04    5.70  1.0000
  -2  10  12    1388    2007                                                        9372 -504.27   25.98  1.0000
   2  10  12    2689    2007                                                       12445 -505.84   10.95  1.0000
   2  10  12    2516    2007                                                       12069 -505.84   10.95  1.0000
  10 -12  -2    1777    2006                                                       10313 -503.33   -3.54  1.0000
   2 -10 -12    1583    2007                                                        9870 -504.27  -25.98  1.0000
  -2  10 -12    2049    2008                                                       10947 -503.04   -5.70  1.0000
   4  10 -12     430     351                                                        1850  188.88    0.19  1.0000
 -12  -4 -10     468     353                                                        1806  176.03  -18.38  1.0000
 -12   4  10     497     353                                                        1937  182.97  -24.47  1.0000
  -4 -10 -12     328     349                                                        1564  181.59   25.86  1.0000
  10 -12   4     333     348                                                        1613  185.81   16.94  1.0000
  -4 -10  12     461     352                                                        1914  188.88   -0.19  1.0000
  12  -4 -10     578     354                                                        2086  182.97   24.47  1.0000
 -10  12  -4     312     348                                                        1572  185.81  -16.94  1.0000
  -4  10 -12     589     352                                                        2151  187.47    4.41  1.0000
 -12  -6 -10      77     225                                                        1053  200.57  -11.04  1.0000
  -6  10  12     197     217                                                        1365  191.46  -31.87  1.0000
  -6 -10 -12      77     222                                                        1025  195.81   20.08  1.0000
 -12   6 -10     143     225                                                        1229  195.67    2.86  1.0000
   6  10  12      92     222                                                        1076  195.81  -20.08  1.0000
  12  -6 -10      28     222                                                         824  198.25   12.54  1.0000
 -12   8  10     525     164                                                         708  -31.07   16.93  1.0000
 -10 -12  -8     489     165                                                         670  -31.09   23.79  1.0000
  -8 -10 -12     747     167                                                         953  -27.99  -20.96  1.0000
  -8 -10  12     791     171                                                        1013  -31.42   10.67  1.0000
 -10  12  -8     524     163                                                         710  -31.88    8.59  1.0000
   8  10  12     657     166                                                         842  -27.99   20.96  1.0000
  10  12   8     385     163                                                         554  -31.09  -23.79  1.0000
  12  -8 -10     672     164                                                         885  -31.07  -16.93  1.0000
 -12  10  10     881     325                                                        1628   90.40   -3.66  1.0000
 -10 -10 -12    1182     327                                                        1955   83.30    6.04  1.0000
 -10 -10  12     714     329                                                        1453   96.48   -9.10  1.0000
  12 -10 -10     913     324                                                        1671   90.40    3.66  1.0000
 -12 -12   0       4      62                                                         211  116.44   -4.93  1.0000
 -12   0 -12      13      67                                                         303  121.46   -3.75  1.0000
 -12   0  12      29      67                                                          78  118.67    6.07  1.0000
 -12  12   0       3      52                                                         195  121.26   -0.13  1.0000
   0 -12 -12       3      56                                                         212  122.48   -2.86  1.0000
   0 -12  12       3      61                                                         184  119.75    4.96  1.0000
   0  12 -12       3      61                                                         189  119.75   -4.96  1.0000
   0  12  12       3      55                                                         226  122.48    2.86  1.0000
   0  12  12       3      52                                                         220  122.48    2.86  1.0000
  12 -12   0       5      56                                                         164  121.26    0.13  1.0000
  12  12   0       7      64                                                         137  116.44    4.93  1.0000
  12 -12   2      66     206                                                         976  195.42  -16.86  1.0000
 -12  -2 -12      10     216                                                         744  205.73   -6.64  1.0000
   2 -12  12      45     210                                                         936  203.25    1.43  1.0000
   2  12 -12      69     209                                                        1023  201.63   13.01  1.0000
 -12   2  12     109     214                                                        1173  202.23   -0.69  1.0000
 -12  12   2      97     204                                                        1081  194.42  -19.09  1.0000
  12  12  -2      74     212                                                        1034  200.18    6.74  1.0000
 -12  -2  12      83     215                                                        1095  203.28  -10.68  1.0000
 -12  12  -2      54     205                                                         918  195.42   16.86  1.0000
   2 -12 -12     138     205                                                        1248  200.52    9.40  1.0000
 -12   2 -12      41     214                                                         911  202.87   10.53  1.0000
  -2  12 -12      75     212                                                        1061  203.25   -1.43  1.0000
  12 -12  -2     105     206                                                        1099  194.42   19.09  1.0000
 -12 -12   2      65     211                                                        1001  200.18   -6.74  1.0000
  -2 -12  12     117     211                                                        1199  201.63  -13.01  1.0000
   4  12 -12    1126     447                                                        2571  145.48    1.75  1.0000
  -4 -12 -12     754     444                                                        2000  145.29   18.00  1.0000
   4 -12  12    1172     447                                                        2638  145.47   -5.76  1.0000
  -4  12  12     899     443                                                        2186  142.37   -1.21  1.0000
  -4 -12  12    1255     447                                                        2762  145.48   -1.75  1.0000
   4 -12 -12    1065     444                                                        2442  142.37    1.21  1.0000
   4  12  12     707     444                                                        1907  145.29  -18.00  1.0000
   4  12  12     774     443                                                        2017  145.29  -18.00  1.0000
  -4  12 -12    1144     446                                                        2601  145.47    5.76  1.0000
  12 -12   6    9311    4952                                                       27107 -577.11  -23.73  1.0000
   6 -12  12    7530    4953                                                       24113 -580.63    7.40  1.0000
 -12   6  12    9770    4962                                                       28017 -580.88    7.97  1.0000
  -6 -12 -12    6281    4954                                                       21855 -581.12   -8.86  1.0000
  -6  12  12    8095    4958                                                       25225 -583.50   16.97  1.0000
 -12  12   6   10311    4954                                                       28781 -576.75  -24.71  1.0000
 -12  12  -6    9313    4955                                                       27097 -577.11   23.73  1.0000
  -6 -12  12    9742    4960                                                       27968 -580.82   12.89  1.0000
  -6  12 -12    7548    4952                                                       24149 -580.63   -7.40  1.0000
 -12  -6  12    9877    4963                                                       28212 -581.19   16.18  1.0000
   6 -12 -12   10072    4956                                                       28642 -583.50  -16.97  1.0000
 -12 -12   6    8693    4958                                                       26108 -579.08  -10.21  1.0000
   6  12  12    6714    4952                                                       22653 -581.12    8.86  1.0000
  12 -12  -6   10375    4961                                                       28876 -576.75   24.71  1.0000
 -12   6 -12    7990    4956                                                       25003 -582.30  -16.23  1.0000
  12  -6 -12   10077    4960                                                       28540 -580.88   -7.97  1.0000
   8 -12  12    7446     410                                                        2289 -325.77  -19.97  1.0000
 -12   8  12    7468     411                                                        2327 -323.55  -21.51  1.0000
   8 -12  12    7305     411                                                        2211 -325.77  -19.97  1.0000
 -12  -8  12    6918     413                                                        1978 -327.89   -6.33  1.0000
 -12  12  -8    6292     409                                                        1670 -325.77  -17.03  1.0000
  12  -8 -12    7578     411                                                        2407 -323.55   21.51  1.0000
 -12  12  10    3743     540                                                        2902   62.21   -9.80  1.0000
 -12 -12  10    3142     542                                                        2398   60.04    1.84  1.0000
  12 -12 -10    3717     539                                                        2876   62.21    9.80  1.0000
  12 -10 -12    4080     540                                                        3178   63.58   -1.41  1.0000
 -12  12  12    1300     998                                                        5293  310.72   13.24  1.0000
 -12 -12  12    1431    1000                                                        5541  310.32    0.31  1.0000
  12 -12 -12    1190     997                                                        5063  310.72  -13.24  1.0000
 -13  -1  -1     158     196                                                         858  141.90   -0.12  1.0000
  -1   1  13     286     198                                                        1127  138.73  -33.76  1.0000
  13  -1   1     183     196                                                         910  140.47  -18.67  1.0000
 -13   1   1     255     197                                                        1078  143.02    1.16  1.0000
   1  13  -1     174     188                                                         910  142.90   16.53  1.0000
  -1  -1 -13     199     198                                                         958  142.60    7.56  1.0000
  13   1  -1     252     199                                                        1082  143.41   16.45  1.0000
   1  -1  13     228     197                                                        1020  140.21  -34.45  1.0000
 -13  -1   1     248     197                                                        1071  143.41  -16.45  1.0000
   1   1  13     212     199                                                         985  142.60   -7.56  1.0000
  -1 -13   1     130     189                                                         802  142.90  -16.53  1.0000
   1  13   1     181     188                                                         884  138.06   -0.27  1.0000
  13  -1  -1     328     197                                                        1223  143.02   -1.16  1.0000
 -13   1  -1     183     196                                                         914  140.47   18.67  1.0000
  -1  -1  13     369     197                                                        1262  135.05  -37.31  1.0000
  -1   1 -13     216     197                                                         999  140.21   34.45  1.0000
  13   1   1     122     198                                                         771  141.90    0.12  1.0000
   3   1 -13     289     280                                                        1471 -179.59  -26.79  1.0000
   3  -1  13     267     280                                                        1409 -178.57   30.07  1.0000
  -3  -1  13     294     280                                                        1477 -179.59   26.79  1.0000
  -3   1 -13     237     281                                                        1345 -178.57  -30.07  1.0000
  13  -5   1     169      63                                                         183    2.51   13.63  1.0000
  13   5  -1     151      65                                                         160    2.80    4.34  1.0000
   5  -1  13      78      64                                                          68   -5.55    7.47  1.0000
 -13   5   1     364      63                                                         381    3.82   -1.64  1.0000
   1  13  -5     195      55                                                         174   -6.49  -17.97  1.0000
  -5   1  13     317      66                                                         312   -1.32  -17.58  1.0000
  -1 -13  -5     296      58                                                         271   -9.19   15.76  1.0000
 -13  -5  -1      88      64                                                          92    2.16   -2.60  1.0000
   5   1  13     108      60                                                         102   -2.21   -4.93  1.0000
   5   1  13     129      65                                                         122   -2.21   -4.93  1.0000
   1  13   5     318      48                                                         280   -9.19  -15.76  1.0000
 -13  -5   1     149      65                                                         156    2.80   -4.34  1.0000
 -13   5  -1     187      60                                                         194    2.51  -13.63  1.0000
   5  -1 -13     330      65                                                         338   -1.32   17.58  1.0000
   1 -13   7    1302     599                                                        2755 -138.80   24.34  1.0000
  -1  13   7    1587     596                                                        3252 -144.31   39.69  1.0000
   7   1 -13    1494     602                                                        3105 -143.65  -20.01  1.0000
   1  13  -7    1545     599                                                        3206 -145.20  -26.25  1.0000
 -13   7   1    1409     599                                                        3159 -157.46  -17.79  1.0000
  13  -7   1    1687     600                                                        3433 -147.84  -15.24  1.0000
  -1  13   7    1506     596                                                        3135 -144.31   39.69  1.0000
  -7  -1  13    1782     603                                                        3502 -143.65   20.01  1.0000
  -1  13  -7    1307     599                                                        2777 -138.80  -24.34  1.0000
  13  -7  -1    1601     601                                                        3433 -157.46   17.79  1.0000
  -1 -13   7    1586     599                                                        3250 -145.20   26.25  1.0000
 -13   7  -1    1387     599                                                        2990 -147.84   15.24  1.0000
   1  13  -9    2993     463                                                        2545  -36.59    5.65  1.0000
   1 -13   9    2392     463                                                        2069  -29.24    3.20  1.0000
  -1  13  -9    2849     464                                                        2491  -29.24   -3.20  1.0000
  -9   1 -13    2861     466                                                        2556  -27.37   22.41  1.0000
  -1 -13   9    2975     464                                                        2520  -36.59   -5.65  1.0000
 -11   1  13      88      93                                                         290  -56.00  -34.07  1.0000
 -11  -1 -13     183      81                                                         426  -57.30  -19.13  1.0000
   1 -13  11      98      75                                                         301  -64.32    3.15  1.0000
   1  13 -11     139      74                                                         341  -57.43   10.49  1.0000
  -1  13  11      63      68                                                         247  -59.38  -29.66  1.0000
   1 -13 -11      53      68                                                         206  -59.38   29.66  1.0000
 -11  -1  13      44      82                                                         199  -62.24  -13.36  1.0000
  -1  13 -11     129      75                                                         357  -64.32   -3.15  1.0000
 -11   1 -13      49      79                                                         223  -66.73   -7.99  1.0000
  -1 -13  11     224      94                                                         477  -57.43  -10.49  1.0000
 -13  11  -1     167      84                                                         415  -63.50   16.49  1.0000
  13   1  -3     641     460                                                        2205 -183.09   -9.32  1.0000
  -3 -13  -1     580     454                                                        2106 -182.62   37.94  1.0000
 -13  -1  -3     723     459                                                        2320 -179.58   22.31  1.0000
   1  -3  13     968     460                                                        2808 -181.69   47.26  1.0000
  -1  -3 -13    1009     459                                                        2821 -177.69  -39.43  1.0000
  13   1   3     714     459                                                        2308 -179.58  -22.31  1.0000
 -13  -1   3     583     459                                                        2094 -183.09    9.32  1.0000
  -1   3 -13     987     460                                                        2850 -181.69  -47.26  1.0000
   3  13   1     645     455                                                        2236 -182.62  -37.94  1.0000
   3  13  -3     512     542                                                        2706  249.00   17.63  1.0000
  -3 -13  -3     625     540                                                        3029  251.29  -42.00  1.0000
  13  -3   3     642     544                                                        3041  252.44   -8.26  1.0000
 -13   3  -3     596     544                                                        2935  252.44    8.26  1.0000
  -3 -13   3     392     542                                                        2426  249.00  -17.63  1.0000
  -3   3 -13     723     545                                                        3096  243.67   13.67  1.0000
  13   5  -3      35      70                                                         219   75.52    0.50  1.0000
   3  13  -5       3      56                                                         155   89.31  -13.99  1.0000
  -5   3  13      72      67                                                         339   83.68   -7.43  1.0000
  13  -5   3      19      64                                                         184   77.51  -13.57  1.0000
   5  -3  13       1      68                                                         137   90.22   13.29  1.0000
 -13  -5  -3       5      65                                                         135   79.50    7.64  1.0000
  -3 -13  -5      92      67                                                         382   84.06   -5.70  1.0000
   3  13   5      88      66                                                         374   84.06    5.70  1.0000
 -13   5  -3      32      63                                                         222   77.51   13.57  1.0000
   5  -3 -13      77      67                                                         350   83.68    7.43  1.0000
  13   5   3       3      66                                                         121   79.50   -7.64  1.0000
   5   3  13       6      62                                                         160   86.20    7.48  1.0000
 -13  -5   3      32      69                                                         211   75.52   -0.50  1.0000
  -5   3 -13       1      65                                                         104   90.22  -13.29  1.0000
   5   3  13      37      69                                                         265   86.20    7.48  1.0000
 -13  -7  -3    1207     748                                                        4431  269.56   -9.55  1.0000
   3  13  -7     796     746                                                        3592  268.00  -21.27  1.0000
  13   7  -3    1018     749                                                        3938  260.63  -21.18  1.0000
  13  -7   3     653     746                                                        3343  273.72   12.73  1.0000
  -3  13   7    1009     743                                                        4094  272.99   23.81  1.0000
  -3 -13  -7     838     744                                                        3739  271.90  -23.38  1.0000
   7   3  13    1191     747                                                        4406  269.80  -10.57  1.0000
   3  13   7     893     744                                                        3840  271.90   23.38  1.0000
  -3 -13   7     668     746                                                        3301  268.00   21.27  1.0000
   3 -13  -7     984     742                                                        4057  272.99  -23.81  1.0000
  13   7   3    1307     750                                                        4615  269.56    9.55  1.0000
 -13  -7   3    1130     748                                                        4143  260.63   21.18  1.0000
   3  13  -9    1338     285                                                        1549  -23.10   10.83  1.0000
   3 -13   9    1326     287                                                        1597  -27.58  -36.84  1.0000
 -13   9   3    1038     285                                                        1244  -23.57   30.49  1.0000
 -13  -9  -3    1258     289                                                        1478  -24.55  -20.21  1.0000
  13   9  -3    1472     293                                                        1726  -26.22   15.60  1.0000
  13  -9   3    1112     286                                                        1339  -27.36    6.01  1.0000
  -9   3  13    1096     290                                                        1315  -25.72   19.89  1.0000
  -3 -13  -9    1370     283                                                        1587  -23.68    8.45  1.0000
  13  -9  -3    1133     288                                                        1342  -23.57  -30.49  1.0000
 -13   9  -3    1069     286                                                        1290  -27.36   -6.01  1.0000
 -13  -9   3    1517     292                                                        1771  -26.22  -15.60  1.0000
   3  13   9    1423     284                                                        1642  -23.68   -8.45  1.0000
   9  -3 -13    1007     287                                                        1213  -25.72  -19.89  1.0000
  -3 -13   9    1304     288                                                        1509  -23.10  -10.83  1.0000
  -3  13  -9    1272     285                                                        1546  -27.58   36.84  1.0000
  13   9   3    1182     289                                                        1400  -24.55   20.21  1.0000
   3  13 -11    5068    1475                                                        7777 -144.00   -4.13  1.0000
  -3 -13 -11    5123    1474                                                        7843 -143.97   -0.30  1.0000
  -3 -13  11    5578    1476                                                        8403 -144.00    4.13  1.0000
   3  13  11    5405    1473                                                        8190 -143.97    0.30  1.0000
   3 -13 -11    4565    1472                                                        7149 -143.78   -7.47  1.0000
   3  13  11    4985    1473                                                        7671 -143.97    0.30  1.0000
  13   1  -5     370      69                                                         344   -5.83  -16.25  1.0000
   5  13  -1      72      51                                                          74    0.64    3.71  1.0000
  -1  -5 -13     214      58                                                         211   -1.71    6.61  1.0000
  -1   5  13     306      59                                                         289   -4.88    5.06  1.0000
  13  -1   5      63      58                                                          44   -9.90  -13.92  1.0000
  -5 -13  -1     178      51                                                         173   -1.21   -3.57  1.0000
 -13  -1  -5      67      57                                                          51  -10.21   14.52  1.0000
   1  -5  13     176      61                                                         172   -0.92  -17.03  1.0000
 -13  -1   5     239      64                                                         228   -5.83   16.25  1.0000
  -1   5 -13     177      63                                                         182   -0.92   17.03  1.0000
   1  -5 -13     314      60                                                         293   -4.88   -5.06  1.0000
   5  13   1     174      53                                                         171   -1.21    3.57  1.0000
   1   5  13     210      59                                                         203   -1.71   -6.61  1.0000
  13  -3   5       4      72                                                         158   89.53   14.11  1.0000
  -3   5  13      60      73                                                         338   88.80   15.03  1.0000
   3   5 -13     162      92                                                         542   88.00   16.93  1.0000
   3  -5  13      15      77                                                         187   83.33   -7.39  1.0000
  13   3  -5      40      81                                                         281   87.50  -13.52  1.0000
  -3  -5 -13       9      74                                                         172   85.44   -8.57  1.0000
  -5 -13  -3     103      67                                                         394   81.97    6.04  1.0000
  -3   5 -13       6      73                                                         153   83.33    7.39  1.0000
   3   5  13      34      74                                                         254   85.44    8.57  1.0000
   3   5  13      30      70                                                         243   85.44    8.57  1.0000
   5  13   3      72      67                                                         331   81.97   -6.04  1.0000
 -13  -3   5      50      80                                                         306   87.50   13.52  1.0000
   3  -5 -13      86      74                                                         394   88.80  -15.03  1.0000
  13  -5   5    1134     862                                                        4772 -299.80   16.12  1.0000
 -13  -5  -5    1345     862                                                        4963 -286.87   -7.00  1.0000
   5  13  -5    1079     861                                                        4559 -292.38  -52.30  1.0000
  -5   5  13     740     862                                                        3846 -295.03  -38.34  1.0000
   5  -5  13    1299     863                                                        5007 -293.73  -40.00  1.0000
  13   5   5    1441     863                                                        5153 -286.87    7.00  1.0000
   5   5  13    1109     862                                                        4611 -292.67  -43.07  1.0000
 -13   5  -5    1019     861                                                        4519 -299.80  -16.12  1.0000
  -5   5 -13    1077     862                                                        4597 -293.73   40.00  1.0000
   5  13   5     847     859                                                        3956 -286.57    6.98  1.0000
  -5 -13   5     959     861                                                        4357 -292.38   52.30  1.0000
   5   5  13    1045     862                                                        4479 -292.67  -43.07  1.0000
 -13   7   5     426     545                                                        2626 -258.99  -13.55  1.0000
   5  13  -7     375     545                                                        2346 -246.60    3.69  1.0000
  13  -7   5     774     546                                                        3377 -256.76   -5.00  1.0000
 -13  -7  -5     358     546                                                        2351 -250.37   -7.78  1.0000
  -7   5  13     761     546                                                        3253 -249.48   -6.11  1.0000
  -5 -13  -7     587     544                                                        3059 -263.37   15.25  1.0000
   5 -13   7     668     544                                                        3071 -249.92  -18.78  1.0000
  -5 -13   7     447     547                                                        2525 -246.60   -3.69  1.0000
  13  -7  -5     555     547                                                        2928 -258.99   13.55  1.0000
 -13   7  -5     630     546                                                        3067 -256.76    5.00  1.0000
   5  13   7     508     543                                                        2881 -263.37  -15.25  1.0000
   7  -5 -13     795     547                                                        3321 -249.48    6.11  1.0000
  13   7   5     379     547                                                        2401 -250.37    7.78  1.0000
  -5  13  -7     608     544                                                        2933 -249.92   18.78  1.0000
  -9  -5  13    4684    1239                                                        6573  107.45   -8.77  1.0000
   5 -13  11      28     171                                                         949  217.65   -3.42  1.0000
   5  13 -11       2     171                                                         744  224.25   -0.43  1.0000
 -11   5  13       8     174                                                         782  214.35   -9.61  1.0000
 -11   5 -13       7     174                                                         757  213.46    5.17  1.0000
  -5 -13  11       3     171                                                         758  224.25    0.43  1.0000
  11  -5 -13      13     172                                                         815  214.35    9.61  1.0000
 -11  -5  13       5     180                                                         752  215.15   -3.97  1.0000
  -5  13 -11      27     170                                                         944  217.65    3.42  1.0000
   1  -7  13    1333     533                                                        2998 -154.73    5.90  1.0000
   7  13  -1    1328     531                                                        2836 -142.41   20.13  1.0000
   1   7 -13    1286     534                                                        2802 -143.77  -19.78  1.0000
  -1   7  13    1287     531                                                        2926 -153.56  -18.20  1.0000
   7 -13   1    1020     527                                                        2569 -157.80  -21.69  1.0000
  -7  13  -1    1030     527                                                        2572 -157.80   21.69  1.0000
  -1   7 -13    1258     533                                                        2888 -154.73   -5.90  1.0000
  -7 -13   1    1188     530                                                        2641 -142.41  -20.13  1.0000
  -1  -7  13    1349     533                                                        2883 -143.77   19.78  1.0000
   1  -7 -13    1282     532                                                        2908 -153.56   18.20  1.0000
   3  -7  13     990     746                                                        3997  268.95   -8.78  1.0000
  -7 -13  -3     861     743                                                        3759  270.75   -9.33  1.0000
  -3   7  13     941     744                                                        4004  276.19   -8.07  1.0000
   3  -7 -13     943     744                                                        4003  276.19    8.07  1.0000
  -3   7 -13     771     745                                                        3537  268.95    8.78  1.0000
  -7 -13   3    1287     745                                                        4464  262.10   21.75  1.0000
   7  13   3     995     743                                                        4028  270.75    9.33  1.0000
   3   7  13     931     744                                                        3881  269.16  -11.03  1.0000
   3   7  13     860     743                                                        3734  269.16  -11.03  1.0000
   5  -7  13     557     504                                                        2815 -249.60   -5.60  1.0000
   5   7 -13     430     505                                                        2516 -249.32   -3.92  1.0000
  -7 -13  -5     396     501                                                        2450 -250.83   -7.39  1.0000
 -13   5   7     725     504                                                        3187 -249.60  -17.90  1.0000
  -7  13   5     365     499                                                        2436 -256.39   -1.48  1.0000
   7 -13  -5     386     498                                                        2488 -256.39    1.48  1.0000
   5   7  13     497     504                                                        2756 -255.64  -11.82  1.0000
  -5  -7  13     521     505                                                        2727 -249.32    3.92  1.0000
  -5   7 -13     463     504                                                        2597 -249.60    5.60  1.0000
   5   7  13     427     502                                                        2588 -255.64  -11.82  1.0000
   7  13   5     458     501                                                        2598 -250.83    7.39  1.0000
   7  13  -7     575     474                                                        2246  198.18   27.41  1.0000
  -7  13   7     703     471                                                        2584  204.53   39.79  1.0000
  13  -7   7     660     476                                                        2499  204.10   41.92  1.0000
  -7 -13  -7     853     474                                                        2888  206.48  -24.76  1.0000
 -13   7  -7     730     477                                                        2661  204.10  -41.92  1.0000
  -7 -13   7     471     475                                                        2054  198.18  -27.41  1.0000
   9  -7  13    3541    1194                                                        6213 -162.48   37.23  1.0000
  -9   7  13    3550    1194                                                        6328 -169.25    5.02  1.0000
   7  13  -9    4069    1194                                                        6936 -165.24    4.82  1.0000
   9  -7 -13    3207    1193                                                        5869 -169.25   -5.02  1.0000
   7 -13  11       1      73                                                         256 -132.69   -3.79  1.0000
 -13  11   7       2      75                                                         215 -128.31    5.66  1.0000
 -13 -11  -7      38      79                                                         450 -128.87   -3.90  1.0000
 -11  -7 -13      18      82                                                         360 -126.69    1.37  1.0000
   7 -13  11       5      78                                                         309 -132.69   -3.79  1.0000
  -7 -13 -11      15      76                                                         346 -125.75   -7.17  1.0000
 -11  -7  13      52      87                                                         449 -119.89   -2.32  1.0000
 -13 -11   7       3      85                                                         260 -128.60    1.75  1.0000
 -11   7 -13      60      98                                                         511 -126.33   -8.03  1.0000
  13 -11  -7       5      76                                                         294 -128.31   -5.66  1.0000
   7  13  11      14      75                                                         331 -125.75    7.17  1.0000
  -9  13   1    1841     266                                                        1565  -28.08  -13.80  1.0000
 -13   1   9    1315     279                                                        1088  -28.19    5.16  1.0000
   1   9 -13    1657     276                                                        1455  -23.59   19.55  1.0000
   9  13  -1    1641     273                                                        1340  -33.18    0.53  1.0000
  -1   9  13    1385     271                                                        1163  -26.12  -21.84  1.0000
  -9 -13   1    1550     273                                                        1257  -33.18   -0.53  1.0000
  -1  -9  13    1678     275                                                        1456  -23.59  -19.55  1.0000
   9 -13  -1    1881     268                                                        1616  -28.08   13.80  1.0000
   1  -9 -13    1345     273                                                        1145  -26.12   21.84  1.0000
 -13  -1   9    2115     281                                                        1729  -37.17   -6.49  1.0000
   9 -13   3    1175     293                                                        1395  -23.16   33.70  1.0000
   3  -9  13    1446     300                                                        1690  -25.48   14.67  1.0000
   3   9 -13    1293     298                                                        1518  -24.66   16.16  1.0000
  -9  13   3    1177     291                                                        1419  -28.34    4.27  1.0000
  -9 -13  -3    1160     295                                                        1391  -27.02  -16.97  1.0000
   9  13  -3    1559     298                                                        1837  -28.05   12.29  1.0000
  -3  -9  13    1459     301                                                        1694  -24.66  -16.16  1.0000
   9 -13  -3    1157     292                                                        1396  -28.34   -4.27  1.0000
   9  13   3    1291     297                                                        1538  -27.02   16.97  1.0000
   3   9  13    1399     297                                                        1635  -25.69   -1.78  1.0000
   3   9  13    1294     296                                                        1521  -25.69   -1.78  1.0000
  -3   9 -13    1188     299                                                        1407  -25.48  -14.67  1.0000
   9 -13   5    5333    1284                                                        7440  112.32   -3.75  1.0000
  -9 -13  -5    4105    1285                                                        5891  106.94   12.55  1.0000
 -13  -5  -9    5799    1287                                                        7823  102.68   24.67  1.0000
 -13   5   9    5282    1289                                                        7224  104.89  -13.91  1.0000
  -9  13  -5    4670    1285                                                        6658  112.32    3.75  1.0000
  13  -5  -9    4874    1287                                                        6768  104.89   13.91  1.0000
   9  13   5    4258    1285                                                        6055  106.94  -12.55  1.0000
   9 -13   7    2843     980                                                        5278 -163.00   32.08  1.0000
 -13   7  -9    2782     983                                                        5272 -168.01   23.63  1.0000
  -9  13  -7    2683     981                                                        5071 -163.00  -32.08  1.0000
   9 -13   9    7057    2103                                                       11250  186.99    3.33  1.0000
  -9   9  13    7659    2106                                                       11565  170.42  -21.95  1.0000
  -9  13   9    6743    2105                                                       10589  176.82  -16.66  1.0000
  -9 -13  -9    7069    2103                                                       11243  186.76  -17.66  1.0000
  13  -9   9    7300    2105                                                       11272  176.37  -17.61  1.0000
   9  -9  13    7033    2103                                                       10770  169.47  -20.64  1.0000
   9 -13   9    7431    2102                                                       11720  186.99    3.33  1.0000
 -13  -9  -9    6069    2103                                                        9995  187.71  -15.05  1.0000
  -9  -9 -13    6424    2104                                                       10042  168.59   26.28  1.0000
 -13   9   9    8247    2105                                                       12731  186.68    2.94  1.0000
  -9 -13   9    6110    2106                                                        9945  183.40  -18.01  1.0000
   9  -9 -13    7682    2105                                                       11639  170.42   21.95  1.0000
  -9  -9  13    8152    2107                                                       12452  180.79   -2.47  1.0000
 -13   9  -9    7231    2104                                                       11222  176.37   17.61  1.0000
   9  13   9    6193    2102                                                       10165  186.76   17.66  1.0000
 -13  -9   9    7422    2108                                                       11597  183.22  -19.97  1.0000
  13  -9  -9    8114    2106                                                       12560  186.68   -2.94  1.0000
   9 -13  -9    6842    2104                                                       10746  176.82   16.66  1.0000
  -9  13  11    1952     270                                                        1318   67.32   -8.83  1.0000
 -13  11   9    2320     272                                                        1592   69.96    2.85  1.0000
   9 -13  11    1768     270                                                        1145   69.97   -6.52  1.0000
 -13 -11  -9    2076     274                                                        1392   69.86    3.58  1.0000
   9 -13  11    2027     274                                                        1355   69.97   -6.52  1.0000
  -9 -13 -11    1750     273                                                        1159   65.80    7.15  1.0000
   9 -13 -11    2269     269                                                        1574   67.32    8.83  1.0000
  13 -11  -9    2359     271                                                        1627   69.96   -2.85  1.0000
   1  11 -13      46      81                                                         197  -62.80   13.69  1.0000
  11 -13   1     127      75                                                         326  -46.34  -37.19  1.0000
   1 -11  13     160      82                                                         405  -55.83  -30.87  1.0000
 -11 -13  -1     198      82                                                         451  -61.43   -1.07  1.0000
 -13  -1 -11     179      88                                                         453  -67.83    9.35  1.0000
 -13   1  11      41      89                                                         193  -65.22    7.23  1.0000
  11  13   1     153      82                                                         382  -61.43    1.07  1.0000
 -11  13  -1     148      75                                                         331  -46.34   37.19  1.0000
  -1 -11  13      73      82                                                         260  -62.80  -13.69  1.0000
 -13   1 -11      75      85                                                         249  -59.28   30.67  1.0000
 -13  -1  11      91      87                                                         278  -59.36  -11.69  1.0000
  -1  11 -13     178      85                                                         409  -55.83   30.87  1.0000
  11 -13  -1      91      75                                                         287  -63.41   16.86  1.0000
   1  11  13     224      86                                                         481  -58.86   20.29  1.0000
   1  11  13     238      90                                                         501  -58.86   20.29  1.0000
 -11 -13  -3    4266    1351                                                        6718 -141.23    5.34  1.0000
  -3  11  13    4396    1352                                                        6973 -145.88    1.88  1.0000
  11  13   3    4297    1352                                                        6762 -141.23   -5.34  1.0000
   3  11  13    4886    1352                                                        7661 -149.56   12.57  1.0000
   3 -11 -13    5023    1351                                                        7760 -145.88   -1.88  1.0000
   3  11  13    4524    1351                                                        7206 -149.56   12.57  1.0000
  11 -13   5      50     179                                                        1067  217.33   -9.01  1.0000
   5 -11  13      38     184                                                         996  215.50   -8.86  1.0000
  -5 -11  13       1     185                                                         652  215.26   -1.92  1.0000
 -13   5 -11      17     186                                                         826  210.30   -6.10  1.0000
 -13  -5  11       3     187                                                         767  223.49   -0.85  1.0000
  -5  11 -13      63     187                                                        1102  215.50    8.86  1.0000
  11 -13  -5       2     178                                                         639  210.23    7.86  1.0000
 -11  13  -5      46     179                                                        1042  217.33    9.01  1.0000
  -7  11  13      47      93                                                         464 -126.04    7.01  1.0000
   7 -11  13      86     102                                                         554 -122.01    8.39  1.0000
  11 -13   7       7      80                                                         304 -129.24    3.95  1.0000
 -13  -7 -11      43      89                                                         457 -126.39   -8.73  1.0000
 -13   7  11       6      85                                                         321 -133.68   -4.54  1.0000
 -11 -13  -7       2      80                                                         250 -128.84   -3.22  1.0000
  -7 -11 -13      60      98                                                         503 -125.91    2.96  1.0000
  -7 -11  13      13      86                                                         307 -119.48   -2.40  1.0000
 -13   7 -11      32      85                                                         404 -123.75   -6.24  1.0000
  11  13   7       2      80                                                         226 -128.84    3.22  1.0000
  13  -7 -11       5      82                                                         307 -133.68    4.54  1.0000
   7  11  13      41      94                                                         447 -125.91   -2.96  1.0000
 -11 -13   7      17      90                                                         366 -129.23    1.18  1.0000
 -11  13  -7      11      81                                                         335 -129.24   -3.95  1.0000
   7 -11 -13      58      92                                                         503 -126.04   -7.01  1.0000
  -9 -11 -13    2143     326                                                        1464   68.19   -2.73  1.0000
  11 -13   9    2492     324                                                        1735   70.00    2.61  1.0000
  -9 -11  13    2268     329                                                        1578   66.86    2.45  1.0000
 -11  13  -9    2725     325                                                        1933   70.00   -2.61  1.0000
  11 -11  13     179     227                                                        1081  165.41   -1.71  1.0000
 -11  11  13     167     223                                                        1052  165.46   -2.46  1.0000
 -11  13  11     261     221                                                        1235  161.29    4.01  1.0000
 -11 -13  11     226     228                                                        1173  162.76   -6.35  1.0000
  11 -13 -11     290     220                                                        1299  161.29   -4.01  1.0000
  11 -11 -13     181     220                                                        1084  165.46    2.46  1.0000
 -13 -11  11     165     229                                                        1015  161.17   -5.25  1.0000
 -13  11 -11     160     225                                                        1003  161.39   -1.37  1.0000
  13 -13   1    2162     710                                                        4103  148.00   16.43  1.0000
   1 -13  13    1744     712                                                        3559  150.41   21.31  1.0000
  -1  13  13    1691     710                                                        3510  153.76   -0.21  1.0000
 -13  13   1    2262     709                                                        4243  147.92   18.98  1.0000
  -1 -13  13    1983     713                                                        3814  145.76    7.43  1.0000
  -1  13 -13    1824     713                                                        3651  150.41  -21.31  1.0000
 -13  13  -1    1955     710                                                        3799  148.00  -16.43  1.0000
   1 -13 -13    1615     710                                                        3400  153.76    0.21  1.0000
 -13 -13  -3       1      62                                                         119   99.53    8.81  1.0000
 -13  -3 -13       3      67                                                         103   99.74    7.86  1.0000
  13 -13   3      20      58                                                         250   96.63   -1.94  1.0000
 -13   3  13      16      67                                                         233   95.43  -13.40  1.0000
   3 -13  13      14      63                                                         222   95.63  -13.79  1.0000
 -13  13   3      43      56                                                         323   97.11   -0.65  1.0000
  -3 -13  13      30      64                                                         289   97.53  -16.52  1.0000
  -3  13 -13       9      64                                                         206   95.63   13.79  1.0000
 -13  -3  13      13      69                                                         224   96.58  -16.38  1.0000
 -13  13  -3       5      58                                                         185   96.63    1.94  1.0000
 -13 -13   3      52      72                                                         332   92.34   12.89  1.0000
   3  13  13       4      59                                                         185   99.46   -8.54  1.0000
   3  13  13       1      55                                                         137   99.46   -8.54  1.0000
  13 -13  -3      42      60                                                         320   97.11    0.65  1.0000
   5 -13  13   10373    2447                                                       12753   93.89    1.90  1.0000
 -13  13   5   11820    2447                                                       14286   90.95   14.71  1.0000
  -5 -13  13   11539    2450                                                       13852   87.08    1.75  1.0000
   5 -13 -13    9012    2445                                                       11219   93.27   -2.38  1.0000
 -13 -13  -7    7565    2341                                                       10592 -135.12    3.10  1.0000
  -7  13  13    8396    2343                                                       11471 -131.02  -10.47  1.0000
 -13  -7 -13    7848    2342                                                       11000 -138.08    3.75  1.0000
  13 -13   7    9625    2341                                                       12985 -134.27    6.95  1.0000
   7 -13  13    8954    2342                                                       12373 -140.64   -8.27  1.0000
 -13   7  13    9965    2346                                                       13557 -140.70   -7.30  1.0000
  -7 -13 -13    8239    2342                                                       11467 -138.28    3.77  1.0000
 -13  13   7    9955    2342                                                       13393 -135.21    6.19  1.0000
 -13  13  -7   10040    2342                                                       13468 -134.27   -6.95  1.0000
  -7 -13  13    9756    2346                                                       13217 -137.08  -10.52  1.0000
 -13 -13   7    8426    2344                                                       11763 -141.18   14.64  1.0000
   7 -13 -13    9408    2342                                                       12646 -131.02   10.47  1.0000
 -13   7 -13    8923    2343                                                       12108 -131.97   10.05  1.0000
   7  13  13    8384    2341                                                       11639 -138.28   -3.77  1.0000
  13 -13  -7   10198    2344                                                       13677 -135.21   -6.19  1.0000
 -13  -7  13   10525    2347                                                       14091 -136.39  -12.11  1.0000
   9 -13  13   18419    2256                                                       13265 -174.03   -4.10  1.0000
 -13  13  -9   15392    2256                                                       10743 -172.99   -3.34  1.0000
  11 -13  13    5537    1563                                                        7663 -111.31    6.15  1.0000
 -13  13  11    6089    1566                                                        8341 -112.76    4.15  1.0000
 -13  13 -11    6818    1564                                                        9206 -113.32   -3.34  1.0000
 -11 -13  13    5532    1567                                                        7760 -116.17   -1.89  1.0000
  13 -13 -11    5610    1565                                                        7782 -112.76   -4.15  1.0000
  13 -11 -13    6805    1565                                                        9151 -111.47   -6.15  1.0000
 -13 -13 -13   10962    2725                                                       12546   62.17   -4.14  1.0000
 -13  13  13   13932    2731                                                       15753   63.46   -0.94  1.0000
 -13  13 -13   12521    2728                                                       14262   63.87   -0.32  1.0000
 -13 -13  13   13639    2733                                                       15293   58.57   -6.19  1.0000
  13 -13 -13   13003    2729                                                       14767   63.46    0.94  1.0000
 -14   0   0    1057     686                                                        3715  240.63   13.26  1.0000
   0   0 -14    1091     686                                                        3709  236.29    1.17  1.0000
   0   0  14     935     686                                                        3415  236.29   -1.17  1.0000
   0  14   0    1008     681                                                        3601  239.59  -11.71  1.0000
  14   0   0    1029     687                                                        3654  240.63  -13.26  1.0000
 -14   2   0    1853    2667                                                       12798 -592.90  -35.41  1.0000
  -2   0  14    3007    2668                                                       15684 -596.80   -7.01  1.0000
   0  14  -2    1503    2665                                                       11925 -596.44  -25.51  1.0000
   2   0 -14    3353    2667                                                       16456 -596.80    7.01  1.0000
  14  -2   0    2410    2668                                                       14176 -592.90   35.41  1.0000
  14  -4   0   11276    5603                                                       29650  559.36   -5.71  1.0000
  14   4   0   13767    5604                                                       34125  570.97   15.67  1.0000
   0 -14   4    9812    5606                                                       27686  570.67   -3.84  1.0000
   0  14  -4   11210    5604                                                       30005  570.67    3.84  1.0000
 -14   4   0   10142    5603                                                       27795  559.36    5.71  1.0000
   6   0 -14    1718     298                                                        1213   55.72   17.18  1.0000
   0 -14   6    1992     292                                                        1450   57.09  -18.06  1.0000
   0  14   6    2015     288                                                        1467   55.52   15.25  1.0000
 -14   6   0    1870     295                                                        1300   60.70   22.60  1.0000
 -14  -6   0    2222     298                                                        1651   55.69   36.17  1.0000
   6   0  14    2487     298                                                        1875   56.22   -6.91  1.0000
  14  -6   0    1973     297                                                        1407   60.70  -22.60  1.0000
  14   6   0    2085     299                                                        1567   55.69  -36.17  1.0000
   0  14   6    2318     288                                                        1727   55.52   15.25  1.0000
   0  14  -6    2144     292                                                        1563   57.09   18.06  1.0000
  -6   0  14    1825     298                                                        1319   55.72  -17.18  1.0000
  -8   0 -14    1989    3877                                                       19154 -794.88   -8.87  1.0000
  -8   0  14    2871    3881                                                       21868 -798.90  -23.06  1.0000
   0  14  -8    2658    3876                                                       21143 -794.75  -38.67  1.0000
   0  14   8    2103    3872                                                       19487 -794.12   19.24  1.0000
 -14  -8   0    2069    3876                                                       19270 -790.98   -1.93  1.0000
 -14   8   0    2830    3873                                                       21446 -789.98  -26.68  1.0000
   0  14   8    2757    3874                                                       21387 -794.12   19.24  1.0000
   8   0  14    2048    3875                                                       19338 -794.88    8.87  1.0000
  14  -8   0    3494    3875                                                       23221 -789.98   26.68  1.0000
  14   8   0    2489    3878                                                       20515 -790.98    1.93  1.0000
   0 -14   8    2307    3878                                                       20140 -794.75   38.67  1.0000
   0  14 -10    1435     128                                                         696   98.11   -7.48  1.0000
 -10   0  14    1085     122                                                         489   91.52   14.34  1.0000
   0 -14  10    1411     135                                                         674   98.11    7.48  1.0000
 -10   0 -14    1476     137                                                         717   99.59   -9.82  1.0000
  14 -10   0    1106     128                                                         498   92.54    5.08  1.0000
 -14 -10   0    1153     121                                                         517   96.49  -14.63  1.0000
 -14  10   0    1101     124                                                         498   92.54   -5.08  1.0000
   0  14  10    1264     118                                                         575   98.07    1.93  1.0000
 -14  12   0      93      58                                                         251  -50.35  -17.56  1.0000
 -12   0  14      75      73                                                         378    7.69  105.40  1.0000
   0  14 -12      36      62                                                         198  -19.49  -82.11  1.0000
  14 -12   0     126      61                                                         305  -50.35   17.56  1.0000
   0  14  12      35      58                                                         208  -19.13   84.59  1.0000
   0 -14  12      55      64                                                         254  -19.49   82.11  1.0000
   0  14  12      17      55                                                         138  -19.13   84.59  1.0000
   0  -2 -14     443    1720                                                        8281 -593.75   17.48  1.0000
   0   2  14     403    1719                                                        8125 -593.75  -17.48  1.0000
   0  -2  14    1203    1721                                                       11030 -596.41   -7.92  1.0000
  -2   2  14     155     110                                                         468   48.51   61.29  1.0000
  14   2  -2     135     103                                                         390   72.87  -20.98  1.0000
 -14  -2  -2     184     100                                                         525   83.27   -5.51  1.0000
   2 -14   2     124      94                                                         412   64.83   43.13  1.0000
  -2  -2 -14     255     117                                                         582   38.23  -73.68  1.0000
   2   2 -14      80      99                                                         299   28.25  -84.56  1.0000
   2  14  -2     220      99                                                         529   72.58  -20.65  1.0000
  -2 -14  -2     145      95                                                         417   75.48   -8.69  1.0000
  14  -2   2     190     100                                                         537   83.45   -3.36  1.0000
  -2  14  -2     204      94                                                         497   64.83  -43.13  1.0000
 -14   2  -2     166     114                                                         500   83.45    3.36  1.0000
 -14  -2   2     102     101                                                         356   72.87   20.98  1.0000
  -2 -14   2     109      92                                                         367   72.58   20.65  1.0000
  -2  -2  14      75      99                                                         357   28.25   84.56  1.0000
   2   2  14     250     118                                                         651   38.23   73.68  1.0000
   2  -2 -14     159     101                                                         407   48.51  -61.29  1.0000
   2  14   2     102      96                                                         350   75.48    8.69  1.0000
  -2   2 -14     321     114                                                         665   48.57  -62.43  1.0000
  14   2   2     202     115                                                         562   83.27    5.51  1.0000
  14  -4   2    2199     437                                                        2322  -11.26   12.34  1.0000
  -4  -2 -14    2480     439                                                        2555   -6.34   -0.53  1.0000
   2 -14   4    2032     432                                                        2189  -14.70    4.77  1.0000
 -14  -4  -2    1856     438                                                        1982  -12.26    0.98  1.0000
   4   2  14    2725     437                                                        2803   -6.34    0.53  1.0000
  -2  14  -4    2177     432                                                        2344  -14.70   -4.77  1.0000
 -14   4  -2    2031     436                                                        2161  -11.26  -12.34  1.0000
   4   2  14    2426     437                                                        2500   -6.34    0.53  1.0000
  -4  -2  14    1969     438                                                        2046   -7.29    0.55  1.0000
  14   4   2    1746     438                                                        1869  -12.26   -0.98  1.0000
   2  14  -6     577     249                                                        1478  123.37   -6.65  1.0000
   6   2 -14     308     261                                                         993  118.81    4.15  1.0000
   6  -2  14     611     260                                                        1468  115.59    2.99  1.0000
   6  -2  14     674     259                                                        1564  115.59    2.99  1.0000
   2 -14   6     381     252                                                        1194  127.49    7.32  1.0000
  -2 -14   6     443     250                                                        1267  123.37    6.65  1.0000
  -2  14  -6     412     249                                                        1239  127.49   -7.32  1.0000
  -6  -2  14     289     255                                                         954  118.81   -4.15  1.0000
   8  -2  14     945    1348                                                        6602  428.18   -2.64  1.0000
   2 -14   8    1390    1346                                                        7680  426.24  -18.72  1.0000
   2  14 -10    1352     199                                                        1074  -33.91  -27.62  1.0000
 -14  10   2     978     196                                                         778  -30.57   17.83  1.0000
 -14 -10  -2    1391     203                                                        1116  -32.69   -5.34  1.0000
  -2  14  10    1043     193                                                         797  -35.63   11.53  1.0000
   2 -14  10    1286     199                                                         997  -36.66    3.18  1.0000
 -10  -2 -14    1124     203                                                         879  -32.43  -14.83  1.0000
   2  14  10    1345     195                                                        1114  -28.75    8.72  1.0000
 -10   2 -14    1016     204                                                         778  -33.94    1.21  1.0000
 -10  -2  14    1361     207                                                        1144  -29.55   26.64  1.0000
  -2  14 -10    1374     200                                                        1071  -36.66   -3.18  1.0000
  -2 -14  10    1452     200                                                        1194  -33.91   27.62  1.0000
   2  14 -12     360     274                                                        1200  132.45   -8.18  1.0000
 -14 -12  -2     351     276                                                        1240  139.43   -7.67  1.0000
  -2  14  12     530     270                                                        1441  126.49   -3.71  1.0000
  14 -12   2     607     273                                                        1706  141.24   10.17  1.0000
 -12  -2 -14     629     278                                                        1685  135.13   11.68  1.0000
   2 -14 -12     491     271                                                        1375  126.49    3.71  1.0000
 -14 -12   2     459     276                                                        1422  138.11    5.43  1.0000
 -12   2 -14     319     278                                                        1188  140.27  -10.81  1.0000
  -2 -14  12     364     273                                                        1204  132.45    8.18  1.0000
 -14  12  -2     521     272                                                        1563  141.24  -10.17  1.0000
   0  -4  14   11212    6208                                                       30034  571.34   -7.23  1.0000
  -4 -14   0   13327    6204                                                       33613  575.38  -13.76  1.0000
   0  -4 -14   13568    6205                                                       33964  574.05   31.87  1.0000
   0   4 -14   11835    6205                                                       31051  571.34    7.23  1.0000
   4  14   0   16085    6212                                                       37924  575.38   13.76  1.0000
   0   4  14   12171    6205                                                       31715  574.05  -31.87  1.0000
   4 -14   2    1781     408                                                        1900   -9.74  -25.21  1.0000
  14   2  -4    2389     416                                                        2390   -0.40   19.28  1.0000
 -14   2   4    1844     417                                                        1982  -13.61    5.02  1.0000
  -2  -4 -14    1789     414                                                        1844   -5.46   -0.68  1.0000
 -14  -2   4    2408     416                                                        2430   -0.40  -19.28  1.0000
  -2   4 -14    2738     415                                                        2748   -1.16   14.02  1.0000
   2   4  14    1901     414                                                        1957   -5.46    0.68  1.0000
  14  -2  -4    1950     416                                                        2097  -13.61   -5.02  1.0000
 -14  -4  -4     173      69                                                         115  -25.41  -38.52  1.0000
  -4 -14  -4     415      60                                                         334  -27.05  -39.74  1.0000
   4  14  -4     341      63                                                         269  -18.56  -19.03  1.0000
  14  -4   4     237      71                                                         183  -18.59   15.77  1.0000
  14   4  -4     369      77                                                         295  -17.54  -14.11  1.0000
  -4   4  14     535      73                                                         432  -22.86   13.98  1.0000
   4  -4  14     311      74                                                         231  -21.94    8.25  1.0000
   4  14   4     342      59                                                         293  -27.05   39.74  1.0000
 -14  -4   4     440      77                                                         370  -17.54   14.11  1.0000
   4   4  14     258      72                                                         197  -21.77   20.60  1.0000
   4   4  14     304      67                                                         238  -21.77   20.60  1.0000
  14   4   4     145      69                                                         105  -25.41   38.52  1.0000
  -4 -14   4     262      67                                                         209  -18.56   19.03  1.0000
 -14   4  -4     320      68                                                         248  -18.59  -15.77  1.0000
  -4   4 -14     284      73                                                         203  -21.94   -8.25  1.0000
 -14   6   4      31     167                                                         731  181.97  -16.87  1.0000
 -14  -6  -4     153     173                                                        1102  176.72  -12.74  1.0000
   4 -14   6      13     161                                                         631  182.61  -16.80  1.0000
  -4 -14  -6      18     161                                                         635  179.62   -3.94  1.0000
  14  -6  -4      31     173                                                         716  181.97   16.87  1.0000
  14   6   4     177     183                                                        1158  176.72   12.74  1.0000
 -14  -6   4      81     177                                                         945  179.34  -42.31  1.0000
  -4 -14  -8     385     306                                                        1832 -196.37    3.93  1.0000
 -14   8   4     238     309                                                        1541 -202.07   -1.48  1.0000
   4 -14   8     256     307                                                        1541 -194.24   37.69  1.0000
   4  14   8     254     305                                                        1530 -196.37   -3.93  1.0000
  -4  14  -8     211     307                                                        1416 -194.24  -37.69  1.0000
  14  -8  -4     339     310                                                        1785 -202.07    1.48  1.0000
 -14  -8   4     226     315                                                        1466 -197.05   -2.67  1.0000
  -4  14  10     151     143                                                         677 -116.63    3.33  1.0000
 -10   4  14     109     155                                                         615 -121.99   -0.49  1.0000
   4  14 -10      95     148                                                         544 -114.94   -7.42  1.0000
  14 -10   4     216     150                                                         836 -120.97   11.91  1.0000
 -10   4 -14     205     152                                                         837 -124.32    9.66  1.0000
 -14  10  -4     211     151                                                         834 -120.97  -11.91  1.0000
 -14 -10   4     175     158                                                         745 -119.38    1.42  1.0000
   4 -14 -10     140     143                                                         654 -116.63   -3.33  1.0000
  -4 -14 -12      48      66                                                         260  -77.77    3.92  1.0000
 -12  -4 -14     113      77                                                         377  -74.35   -5.32  1.0000
 -14 -12  -4      80      81                                                         327  -76.80   10.91  1.0000
 -12   4  14      60      74                                                         262  -71.04    7.52  1.0000
  14 -12   4      76      68                                                         313  -74.28   17.25  1.0000
   4 -14  12      59      71                                                         277  -75.70    0.84  1.0000
 -14  12   4      42      67                                                         232  -74.29   -0.38  1.0000
  14 -12  -4      59      69                                                         271  -74.29    0.38  1.0000
 -14 -12   4     137      80                                                         450  -80.59   -0.65  1.0000
   4  14  12      44      66                                                         251  -77.77   -3.92  1.0000
 -14  12  -4      81      69                                                         322  -74.28  -17.25  1.0000
  -4  14 -12      38      69                                                         228  -75.70   -0.84  1.0000
  -4 -14  12      99      73                                                         373  -78.94   -8.31  1.0000
 -12  -4  14      11      78                                                         146  -72.93   19.44  1.0000
   6 -14   0    1970     293                                                        1391   59.92   24.00  1.0000
   0   6  14    2406     302                                                        1800   56.59   -6.17  1.0000
   6  14   0    2283     300                                                        1734   56.68  -37.64  1.0000
  -6  14   0    1934     293                                                        1382   59.92  -24.00  1.0000
   0  -6 -14    2375     303                                                        1767   56.59    6.17  1.0000
   0  -6  14    2075     304                                                        1526   56.51  -17.47  1.0000
  14   0   6    2447     304                                                        1875   51.97   15.35  1.0000
  -6 -14   0    2011     298                                                        1461   56.68   37.64  1.0000
  14   0  -6    1718     306                                                        1208   56.40   18.29  1.0000
   0   6 -14    2041     305                                                        1480   56.51   17.47  1.0000
   2   6 -14     150     175                                                         693  119.76    3.78  1.0000
   6  14  -2     212     168                                                         817  118.90    7.34  1.0000
  -2   6  14     221     171                                                         815  116.56    1.28  1.0000
  14   2  -6     230     183                                                         863  121.78   -6.88  1.0000
   2  -6 -14     223     177                                                         816  116.56   -1.28  1.0000
  -6 -14   2     262     171                                                         904  118.90   -7.34  1.0000
  -2  -6  14     197     176                                                         786  119.76   -3.78  1.0000
 -14  -2   6     213     181                                                         837  121.78    6.88  1.0000
 -14   4   6     111     207                                                        1037  183.36  -15.65  1.0000
  14  -4   6      81     206                                                         929  180.41  -28.13  1.0000
 -14  -4  -6      54     206                                                         792  177.39   -1.31  1.0000
  -4   6  14     144     205                                                        1161  186.58   32.21  1.0000
   4   6  14     124     202                                                        1092  183.22  -30.97  1.0000
 -14   4  -6      95     205                                                         960  180.41   28.13  1.0000
  -4  -6  14      29     208                                                         746  188.24   21.31  1.0000
   4   6  14     169     206                                                        1218  183.22  -30.97  1.0000
  14  -4  -6     103     209                                                        1001  183.36   15.65  1.0000
 -14  -6  -6     443     194                                                         942   67.91  -67.67  1.0000
  -6  -6 -14     371     192                                                         957   64.23   82.90  1.0000
   6 -14   6     297     186                                                         677   63.00  -64.17  1.0000
 -14   6   6     614     194                                                        1123   63.45  -58.72  1.0000
  -6  -6  14     525     196                                                        1060   82.68  -19.19  1.0000
   6   6  14     325     190                                                         795   64.23  -82.90  1.0000
   6   6  14     367     195                                                         862   64.23  -82.90  1.0000
  14  -6  -6     612     195                                                        1197   63.45   58.72  1.0000
  -8   6  14     650     128                                                         727   -8.67  -25.11  1.0000
  -6  14   8     425     113                                                         469   -8.27   -6.09  1.0000
 -14  -8  -6     577     129                                                         632   -9.81    8.57  1.0000
   6 -14   8     460     120                                                         520  -11.61    0.76  1.0000
  -6 -14  -8     516     122                                                         562   -5.95  -19.30  1.0000
 -14   8   6     382     114                                                         424   -8.09   -9.38  1.0000
   8  -6  14     394     118                                                         452   -6.35  -33.21  1.0000
  14  -8   6     629     125                                                         734  -13.87  -22.75  1.0000
  -8  -6 -14     417     116                                                         461   -3.26   50.71  1.0000
   6  14  -8     660     124                                                         700   -6.72   11.98  1.0000
   6 -14   8     390     117                                                         446  -11.61    0.76  1.0000
   6  14   8     509     118                                                         542   -5.95   19.30  1.0000
  -8  -6  14     518     135                                                         594  -11.55  -17.97  1.0000
 -14  -8   6     358     120                                                         384   -4.25  -13.71  1.0000
   6 -14  -8     567     112                                                         613   -8.27    6.09  1.0000
  -6 -14   8     665     131                                                         715   -6.72  -11.98  1.0000
  14  -8  -6     413     116                                                         451   -8.09    9.38  1.0000
   8  -6 -14     673     125                                                         733   -8.67   25.11  1.0000
 -10   6  14      44      68                                                         281  -88.53   -4.25  1.0000
   6 -14  10       2      65                                                         123  -92.28    9.33  1.0000
   6  14 -10      42      65                                                         303  -94.83    1.16  1.0000
 -14 -10  -6      40      69                                                         303  -94.86   15.77  1.0000
  -6  14  10      14      62                                                         192  -89.93   -0.19  1.0000
 -10  -6 -14      29      71                                                         240  -87.83    4.35  1.0000
  10  -6  14       4      74                                                         158  -95.22    5.05  1.0000
  14 -10   6      58      67                                                         347  -95.12    2.75  1.0000
  -6 -14 -10      27      64                                                         265  -96.88   -9.16  1.0000
   6 -14 -10      59      70                                                         326  -89.93    0.19  1.0000
 -10  -6  14      16      73                                                         209  -91.77    3.41  1.0000
 -14  10  -6      57      69                                                         344  -95.12   -2.75  1.0000
 -10   6 -14      19      69                                                         231  -95.22   -5.05  1.0000
   6  14  10      17      63                                                         232  -96.88    9.16  1.0000
  10  -6 -14      40      67                                                         273  -88.53    4.25  1.0000
  -6 -14  10      35      69                                                         283  -94.83   -1.16  1.0000
 -12  -6 -14     601      79                                                         384  -41.89   -2.83  1.0000
   6 -14  12     435      75                                                         294  -32.10   -9.34  1.0000
 -14  12   6     575      71                                                         375  -39.37   -4.20  1.0000
 -14 -12  -6     423      74                                                         273  -34.45   13.22  1.0000
  -6 -14 -12     409      71                                                         257  -35.73   -3.91  1.0000
  14 -12   6     673      85                                                         468  -36.63    9.15  1.0000
   6  14  12     332      70                                                         196  -35.73    3.91  1.0000
 -12  -6  14     568      83                                                         369  -39.38   -2.50  1.0000
  -6  14 -12     372      72                                                         240  -32.10    9.34  1.0000
  14 -12  -6     572      73                                                         371  -39.37    4.20  1.0000
  -8  14   0    3218    3996                                                       22426 -787.87   26.70  1.0000
  -8 -14   0    1790    3997                                                       18467 -793.11   -2.20  1.0000
   0  -8 -14    2591    3996                                                       20908 -794.02   -6.76  1.0000
 -14   0   8    3471    4001                                                       23296 -793.40   35.94  1.0000
 -14   0  -8    2226    3999                                                       19793 -792.29  -23.24  1.0000
   0   8  14    2532    3998                                                       20741 -794.02    6.76  1.0000
   8 -14   0    3392    3995                                                       22875 -787.87  -26.70  1.0000
   8  14   0    2254    3999                                                       19898 -793.11    2.20  1.0000
   0  -8  14    2645    4000                                                       21196 -797.76  -23.69  1.0000
   0   8 -14    3421    4001                                                       23308 -797.76   23.69  1.0000
   2  -8  14    1509    1477                                                        8204  438.61   11.50  1.0000
  -8  14  -2    1833    1474                                                        8640  425.01    4.23  1.0000
  -2   8 -14    1390    1478                                                        7930  438.61  -11.50  1.0000
 -14   2  -8     921    1477                                                        6544  428.15   33.97  1.0000
  -4   8  14     464     442                                                        1973 -192.85  -26.85  1.0000
   4   8  14     635     443                                                        2290 -190.84  -28.11  1.0000
  14  -4  -8     838     447                                                        2728 -194.76  -39.26  1.0000
   4   8  14     741     444                                                        2487 -190.84  -28.11  1.0000
   4  -8 -14     571     444                                                        2194 -192.85   26.85  1.0000
   8 -14   6     560     117                                                         605   -7.17   -8.14  1.0000
  -8 -14  -6     418     116                                                         480  -12.72    6.92  1.0000
  -8  14   6     458     108                                                         555  -15.29  -23.30  1.0000
  -6   8  14     431     119                                                         486   -5.13  -33.45  1.0000
  -6  -8 -14     524     122                                                         576   -2.34   52.71  1.0000
 -14  -6  -8     384     111                                                         415   -3.35  -22.86  1.0000
   8 -14   6     493     112                                                         535   -7.17   -8.14  1.0000
   6  -8  14     682     127                                                         763   -8.73  -25.69  1.0000
 -14   6   8     404     110                                                         457  -10.91    1.07  1.0000
   8  14  -6     406     109                                                         427   -4.54   11.47  1.0000
   6   8  14     479     124                                                         561   -2.34  -52.71  1.0000
   6   8  14     454     118                                                         533   -2.34  -52.71  1.0000
 -14  -6   8     612     118                                                         648   -4.12  -15.65  1.0000
 -14   6  -8     487     126                                                         525   -7.37    2.89  1.0000
  -6  -8  14     401     113                                                         468  -11.99  -15.95  1.0000
   8  14   6     473     116                                                         543  -12.72   -6.92  1.0000
   6  -8 -14     491     119                                                         529   -5.13   33.45  1.0000
  -8 -14   6     393     111                                                         420   -4.54  -11.47  1.0000
  14  -6  -8     381     111                                                         433  -10.91   -1.07  1.0000
 -14  -8  -8    2899     829                                                        4535  114.20  -17.58  1.0000
 -14   8   8    2488     828                                                        4092  119.20   11.29  1.0000
   8 -14   8    3200     827                                                        4962  117.39   10.89  1.0000
  -8  -8 -14    3078     829                                                        4842  119.50   -1.06  1.0000
   8 -14   8    2901     826                                                        4588  117.39   10.89  1.0000
  -8  -8  14    2740     830                                                        4382  117.01   17.12  1.0000
 -14   8  -8    2196     828                                                        3711  119.03    6.12  1.0000
  14  -8  -8    2378     828                                                        3948  119.20  -11.29  1.0000
  10  -8  14     787     302                                                        1217  -57.98    1.37  1.0000
 -14 -10  -8    1159     301                                                        1676  -58.59    6.74  1.0000
  -8  14  10    1046     296                                                        1605  -65.51   10.67  1.0000
 -10  -8  14     919     302                                                        1353  -54.70   -2.93  1.0000
   8 -14 -10    1147     295                                                        1736  -65.51  -10.67  1.0000
   8 -14  12     110      98                                                         443   86.07   28.53  1.0000
 -14 -12  -8      62      85                                                         349   65.79   76.31  1.0000
 -12  -8 -14      45      87                                                         276   81.91   21.89  1.0000
 -14  12   8     111      93                                                         454   65.49  -74.16  1.0000
  -8 -14 -12      70      83                                                         339   79.26   37.20  1.0000
   8 -14  12     154      99                                                         529   86.07   28.53  1.0000
 -12   8 -14     133      87                                                         431   77.06  -14.93  1.0000
   8  14  12      41      82                                                         269   79.26  -37.20  1.0000
 -12  -8  14     236     111                                                         621   80.79   -7.98  1.0000
 -14 -12   8      82      91                                                         359   83.90   -5.29  1.0000
   0 -10 -14    1334     128                                                         620   99.27   -8.24  1.0000
 -14   0 -10    1348     135                                                         631   98.52   -2.99  1.0000
   0 -10  14    1270     132                                                         624   90.07   14.46  1.0000
   0  10  14    1462     127                                                         702   99.27    8.24  1.0000
 -10  14   0    1216     119                                                         574   92.28    7.02  1.0000
 -14   0  10    1165     125                                                         496  100.30    9.37  1.0000
 -10 -14   0    1151     131                                                         520   95.79  -16.25  1.0000
  10 -14   0    1070     119                                                         479   92.28   -7.02  1.0000
  10  14   0    1156     131                                                         514   95.79   16.25  1.0000
 -14   2  10    1403     227                                                        1094  -37.57    4.22  1.0000
 -10 -14  -2    1233     222                                                         980  -32.01   -6.48  1.0000
   2 -10  14    1589     223                                                        1343  -30.95   26.94  1.0000
  -2  10  14    1071     219                                                         826  -33.77   -1.49  1.0000
  10 -14   2    1435     215                                                        1191  -30.34   16.19  1.0000
 -14  -2 -10    1306     227                                                        1065  -29.33   -9.16  1.0000
 -10  14   2    1365     213                                                        1068  -36.22   -0.69  1.0000
  -2 -10  14    1147     223                                                         951  -29.07   27.15  1.0000
   2  10  14    1393     218                                                        1144  -31.24   14.63  1.0000
  10  14   2    1291     220                                                        1038  -32.01    6.48  1.0000
  10 -14  -2    1373     214                                                        1075  -36.22    0.69  1.0000
 -14  -2  10    1611     230                                                        1339  -34.19   28.64  1.0000
   2  10  14    1527     220                                                        1266  -31.24   14.63  1.0000
 -14  -4 -10     553     275                                                        1435 -120.93  -14.60  1.0000
 -10 -14  -4     652     268                                                        1564 -117.81  -15.35  1.0000
 -14   4  10     476     274                                                        1318 -123.14    6.57  1.0000
   4  10  14     549     270                                                        1422 -121.22   12.04  1.0000
 -14   4 -10     395     272                                                        1129 -116.32   -3.21  1.0000
  -4 -10  14     563     272                                                        1488 -125.28  -12.70  1.0000
   4  10  14     448     267                                                        1255 -121.22   12.04  1.0000
  -6  10  14       7      56                                                         179  -94.87    4.83  1.0000
 -10  14   6      19      51                                                         230  -94.91    1.78  1.0000
  -6 -10 -14      45      59                                                         286  -88.60    4.68  1.0000
  10 -14   6       9      55                                                         170  -88.08    8.36  1.0000
 -14   6  10      32      64                                                          27  -90.90    8.77  1.0000
 -10 -14  -6       8      57                                                         187  -94.04   16.92  1.0000
  10  14  -6       3      61                                                         143  -96.00    0.30  1.0000
 -14  -6 -10      33      65                                                         277  -94.63   -9.75  1.0000
 -10  14  -6      22      54                                                         217  -88.08   -8.36  1.0000
 -14  -6  10      36      73                                                         285  -94.56   -2.10  1.0000
  -6 -10  14       2      65                                                         122  -91.93    4.55  1.0000
   6 -10 -14      12      57                                                         202  -94.87   -4.83  1.0000
 -10 -14   6       7      67                                                         179  -96.00   -0.30  1.0000
  10 -14  -6      42      51                                                         302  -94.91   -1.78  1.0000
   6  10  14      32      59                                                         249  -88.60   -4.68  1.0000
  10  14   6       5      56                                                         157  -94.04  -16.92  1.0000
  14  -6 -10       3      61                                                         132  -90.90   -8.77  1.0000
 -14   6 -10      20      65                                                         206  -86.74    0.23  1.0000
 -14   8  10     855     224                                                        1326  -60.82    9.89  1.0000
  -8  10  14     619     221                                                        1007  -58.12    3.06  1.0000
 -14  -8 -10     638     224                                                        1050  -60.66    1.04  1.0000
  14  -8 -10     799     223                                                        1260  -60.82   -9.89  1.0000
   8 -10 -14     855     221                                                        1304  -58.12   -3.06  1.0000
 -14   8 -10     430     223                                                         833  -68.26  -11.52  1.0000
 -10  14  -8     663     219                                                        1055  -57.09   11.37  1.0000
 -14  10  10     788     101                                                         462  -83.26   61.87  1.0000
 -10  14  10     804     103                                                         425  -77.41   37.91  1.0000
  10 -14  10     751     105                                                         441  -85.59   67.18  1.0000
  10 -10  14     868     117                                                         570 -112.21 -101.20  1.0000
  10 -14  10     838     111                                                         516  -85.59   67.18  1.0000
 -10  10  14     684      98                                                         385 -112.10 -101.72  1.0000
 -10 -14  10     883     104                                                         446  -78.69   23.03  1.0000
 -14 -10  10     924     110                                                         479  -78.49   24.30  1.0000
 -10 -10  14     877     105                                                         428  -86.59  -49.13  1.0000
  10 -10 -14     725     107                                                         505 -112.10  101.72  1.0000
  10 -14 -10     861     101                                                         433  -77.41  -37.91  1.0000
  14 -10 -10     829     109                                                         441  -83.26  -61.87  1.0000
  10  14  10    1090     107                                                         575  -76.44   -4.56  1.0000
 -14  10 -10    1093     112                                                         609  -76.52  -37.09  1.0000
  10 -14  12     506     178                                                         852  -56.84    5.79  1.0000
 -12  10  14     559     176                                                         957  -61.74    4.62  1.0000
 -14  12  10     589     175                                                         971  -58.40   -4.27  1.0000
 -10  14  12     536     171                                                         864  -52.22  -16.05  1.0000
  12 -10  14     433     180                                                         766  -58.28    3.91  1.0000
 -14 -12  10     536     184                                                         860  -51.25  -20.28  1.0000
  12 -10 -14     473     173                                                         843  -61.74   -4.62  1.0000
 -12  10 -14     419     177                                                         748  -58.28   -3.91  1.0000
  10 -14 -12     603     171                                                         946  -52.22   16.05  1.0000
  14 -12 -10     601     174                                                         986  -58.40    4.27  1.0000
 -12 -10  14     541     182                                                         892  -55.91   10.60  1.0000
 -10 -14  12     472     179                                                         802  -55.93   -0.47  1.0000
 -14  12 -10     385     175                                                         686  -55.27   18.53  1.0000
  12 -14   0     134      61                                                         321  -53.32   -9.87  1.0000
 -12  14   0     102      59                                                         272  -53.32    9.87  1.0000
 -14   0  12      52      73                                                         247  -18.43   83.23  1.0000
   0 -12 -14      20      62                                                         189   37.24 -127.29  1.0000
   0 -12  14      32      69                                                         256   11.41  107.98  1.0000
   0  12  14      20      63                                                         192   37.24  127.29  1.0000
 -12 -14  -2     721     327                                                        1888  140.54   -5.09  1.0000
   2 -12  14     408     328                                                        1356  140.40  -14.20  1.0000
 -14  -2 -12     473     330                                                        1392  131.81   -6.41  1.0000
  -2  12  14     662     324                                                        1797  141.19    9.59  1.0000
   2  12  14     598     324                                                        1632  134.68  -11.63  1.0000
   2  12  14     615     324                                                        1660  134.68  -11.63  1.0000
   2 -12 -14     683     325                                                        1835  141.19   -9.59  1.0000
  12  14   2     715     327                                                        1876  140.54    5.09  1.0000
 -14  -2  12     750     332                                                        1852  132.63    4.83  1.0000
 -14   2 -12     586     330                                                        1539  127.29    4.57  1.0000
 -14   4  12       5      71                                                         126  -76.47    1.98  1.0000
  12 -14   4      39      63                                                         223  -73.69   -1.81  1.0000
 -12  14   4     105      71                                                         359  -71.89   18.71  1.0000
 -12 -14  -4      53      67                                                         268  -76.44   11.11  1.0000
  12  14   4      63      69                                                         289  -76.44  -11.11  1.0000
 -14   4 -12     197      95                                                         530  -76.10   -4.76  1.0000
 -12  14  -4      47      65                                                         242  -73.69    1.81  1.0000
  -4 -12  14      68      71                                                         296  -73.68   19.80  1.0000
   4  12  14      68      67                                                         288  -73.72    4.21  1.0000
   4  12  14      40      64                                                         227  -73.72    4.21  1.0000
  12 -14  -4      97      63                                                         344  -71.89  -18.71  1.0000
 -14  -4  12       9      76                                                         154  -78.99   -7.90  1.0000
 -12 -14  -6     245      62                                                         141  -32.16   12.95  1.0000
  -6 -12 -14     473      63                                                         283  -41.89   -1.79  1.0000
 -14  -6 -12     598      76                                                         400  -37.91   -3.98  1.0000
 -14   6  12     442      69                                                         300  -32.15  -10.40  1.0000
  12 -14   6     355      61                                                         207  -38.10   -6.21  1.0000
  -6 -12  14     562      69                                                         363  -39.54   -3.48  1.0000
  12  14   6     238      63                                                         137  -32.16  -12.95  1.0000
   6  12  14     430      63                                                         249  -41.89    1.79  1.0000
 -12  14  -6     429      61                                                         263  -38.10    6.21  1.0000
  12 -14   8      97     118                                                         421   64.33  -74.92  1.0000
  -8 -12 -14      95     110                                                         382   81.23   20.55  1.0000
 -14   8  12     171     120                                                         552   85.00   27.19  1.0000
  -8  12  14     249     115                                                         622   76.33   15.33  1.0000
   8 -12  14     298     125                                                         712   79.86   -1.55  1.0000
  -8 -12  14     215     126                                                         596   82.55   -5.44  1.0000
 -14   8 -12      94     111                                                         425   79.74   53.99  1.0000
   8 -12 -14     263     116                                                         643   76.33  -15.33  1.0000
 -14  -8  12     193     130                                                         586   82.42  -33.54  1.0000
 -12 -14   8     149     116                                                         493   84.58   -6.56  1.0000
 -12  14  -8     159     117                                                         550   64.33   74.92  1.0000
  10 -12  14     331     183                                                         640  -60.34    4.36  1.0000
 -14  10  12     606     182                                                         970  -55.30    4.66  1.0000
 -12  14  10     518     179                                                         863  -55.15  -17.53  1.0000
 -10  12  14     721     180                                                        1129  -57.15    4.10  1.0000
 -12 -14  10     546     185                                                         871  -50.99  -20.51  1.0000
 -10 -12  14     682     187                                                        1062  -54.75   11.34  1.0000
  10 -12 -14     558     178                                                         923  -57.15   -4.10  1.0000
 -12  14 -10     447     179                                                         781  -57.73    5.20  1.0000
  12 -14 -10     575     177                                                         933  -55.15   17.53  1.0000
  14 -10 -12     530     180                                                         874  -55.30   -4.66  1.0000
 -14  10 -12     475     183                                                         785  -52.39   15.64  1.0000
 -14 -10  12     548     186                                                         904  -56.35   -0.65  1.0000
  12 -12  14     911     272                                                        1322   52.05  -10.77  1.0000
 -12  12  14    1019     270                                                        1461   53.18   -9.92  1.0000
 -14  12 -12     909     271                                                        1327   53.19   -2.38  1.0000
  12 -12 -14     989     269                                                        1425   53.18    9.92  1.0000
 -14 -12  12     959     275                                                        1426   57.55    6.12  1.0000
   0 -14  14     279     249                                                        1472 -171.74   68.43  1.0000
   0  14  14     106     245                                                        1099 -185.25  -56.56  1.0000
 -14  -2 -14     588     209                                                        1254  -94.80   -7.31  1.0000
 -14   2  14     399     207                                                         964  -93.55    7.33  1.0000
   2 -14  14     488     203                                                        1099  -93.51    5.87  1.0000
  -2 -14  14     435     206                                                        1061  -99.30    1.79  1.0000
 -14   2 -14     342     207                                                         882  -94.96  -16.27  1.0000
 -14  -2  14     457     207                                                        1089  -98.42    5.40  1.0000
  14 -14  -2     295     199                                                         851  -99.51   25.46  1.0000
  14 -14   4    1583     305                                                        1466   12.73   -2.94  1.0000
 -14   4  14    1997     310                                                        1906    8.65    4.13  1.0000
   4 -14  14    1523     307                                                        1437    9.45    2.44  1.0000
  -4  14  14    1730     304                                                        1629   10.67   -8.20  1.0000
 -14  14   4    1775     304                                                        1670   10.77   -0.76  1.0000
 -14  14  -4    1584     305                                                        1466   12.73    2.94  1.0000
 -14 -14   4    1404     310                                                        1279   14.41   13.04  1.0000
   4 -14 -14    1808     305                                                        1702   10.67    8.20  1.0000
  -4 -14  14    1738     308                                                        1625   11.83   -4.27  1.0000
  14 -14  -4    1717     305                                                        1613   10.77    0.76  1.0000
 -14  -4  14    1835     312                                                        1715   12.17   -5.06  1.0000
 -14 -14  -6    3092    1754                                                        8820  324.54    8.63  1.0000
 -14  -6 -14    2747    1755                                                        8159  321.01   14.30  1.0000
  14 -14   6    3853    1754                                                       10022  322.38   -4.20  1.0000
   6 -14  14    3535    1754                                                        9512  322.60    4.74  1.0000
 -14   6  14    4014    1758                                                       10294  322.86    5.25  1.0000
  -6 -14 -14    3736    1755                                                        9824  321.71   14.90  1.0000
 -14  14   6    3109    1754                                                        8792  322.12   -1.45  1.0000
  -6 -14  14    2898    1757                                                        8537  326.75    5.34  1.0000
   6  14  14    3421    1754                                                        9304  321.71  -14.90  1.0000
  14 -14  -6    3306    1756                                                        9122  322.12    1.45  1.0000
 -14  -6  14    3964    1759                                                       10304  326.64    6.22  1.0000
 -14   8  14    4304     243                                                        1346  245.04    6.67  1.0000
 -14  14   8    3602     240                                                         987  242.64   16.91  1.0000
 -14  -8  14    4631     248                                                        1556  243.52  -17.51  1.0000
  -8 -14  14    4149     245                                                        1278  243.88  -16.45  1.0000
 -14   8 -14    4475     245                                                        1419  247.69    7.63  1.0000
  14 -14  -8    3716     239                                                        1052  242.64  -16.91  1.0000
 -14 -10 -14    1957     236                                                        1188  -82.76   -3.60  1.0000
  10 -14  14    1616     233                                                         920  -83.58   -5.94  1.0000
 -14  10  14    1821     232                                                        1085  -82.42   -5.88  1.0000
 -14  14  10    2048     231                                                        1290  -79.12    0.63  1.0000
 -10 -14  14    2239     237                                                        1421  -81.54   -6.87  1.0000
 -14 -10  14    1751     235                                                        1035  -81.90   -7.00  1.0000
  14 -14 -10    2140     231                                                        1363  -79.12   -0.63  1.0000
 -14 -14 -12    1149     302                                                        1825  -74.71   -3.70  1.0000
 -14 -12 -14    1067     302                                                        1689  -71.32   -8.23  1.0000
  12 -14  14    1021     302                                                        1628  -71.07    6.05  1.0000
 -14  12  14     975     300                                                        1573  -71.45    8.01  1.0000
 -14  14  12     732     300                                                        1275  -73.31   -0.90  1.0000
 -14  14 -12    1076     300                                                        1717  -73.18   -0.06  1.0000
 -14 -12  14     997     305                                                        1622  -73.70   -1.57  1.0000
 -14  12 -14     708     301                                                        1222  -70.81    0.46  1.0000
  14 -14  14     107     175                                                         851  159.40   -5.47  1.0000
 -14  14 -14     114     174                                                         870  159.40    5.47  1.0000
 -15  -1  -1      65      80                                                         194   49.89    9.30  1.0000
   1  -1  15     117      84                                                         340   55.64   48.52  1.0000
 -15   1   1     284     104                                                         547   50.05  -30.21  1.0000
  -1 -15  -1     108      74                                                         284   54.53    8.32  1.0000
   1  15  -1     173      76                                                         407   59.62   -1.62  1.0000
  -1  -1 -15     113      82                                                         348   59.96  -42.87  1.0000
  15  -1   1      93      81                                                         241   50.00    4.81  1.0000
  15   1  -1     143      84                                                         365   60.44   -2.48  1.0000
 -15  -1   1     155      83                                                         383   60.44    2.48  1.0000
  -1 -15   1      89      71                                                         271   59.62    1.62  1.0000
   1  -1 -15     258     108                                                         580   55.82  -49.42  1.0000
 -15   1  -1     156      82                                                         339   50.00   -4.81  1.0000
   1   1  15     132      83                                                         375   59.96   42.87  1.0000
   1  15   1     117      74                                                         300   54.53   -8.32  1.0000
  -1   1 -15      81      82                                                         281   55.64  -48.52  1.0000
  15   1   1      72      82                                                         209   49.89   -9.30  1.0000
   3   1 -15     174     310                                                        1194 -181.21   -1.17  1.0000
   1 -15   3     397     302                                                        1670 -177.34    6.05  1.0000
  -3  -1 -15     354     311                                                        1657 -184.81   18.99  1.0000
  -1 -15  -3     254     301                                                        1350 -175.71   15.74  1.0000
 -15   3   1     440     309                                                        1756 -176.28   22.64  1.0000
  15  -3  -1     456     310                                                        1785 -176.28  -22.64  1.0000
  -1  15  -3     448     301                                                        1772 -177.34   -6.05  1.0000
  -3  -1  15     223     308                                                        1320 -181.21    1.17  1.0000
   3   1  15     376     309                                                        1702 -184.81  -18.99  1.0000
   1 -15   5      34      50                                                         181  162.28    1.12  1.0000
 -15   5   1      40      56                                                         124  146.76   19.92  1.0000
  -1 -15  -5      32      41                                                         190  163.18   -6.25  1.0000
   5  -1  15      65      62                                                         117  159.73    8.45  1.0000
 -15  -5  -1      47      62                                                         139  157.00   -2.91  1.0000
  -1  15  -5      37      49                                                         173  162.28   -1.12  1.0000
   5   1  15      84      63                                                          90  156.96   16.13  1.0000
  15  -5  -1      52      59                                                         109  146.76  -19.92  1.0000
  -5  -1  15       4      66                                                         343  149.14   -7.00  1.0000
 -15  -5   1      90      63                                                          53  141.89    2.97  1.0000
 -15   7   1    1406     378                                                        1844   46.11  -14.11  1.0000
 -15  -7  -1    1348     381                                                        1754   42.31   21.57  1.0000
   1 -15   7    1387     375                                                        1717   35.65  -10.50  1.0000
   7  -1  15    1776     383                                                        2304   49.67   -0.96  1.0000
  15  -7   1    1891     379                                                        2315   38.90  -18.94  1.0000
  -7   1  15    2018     380                                                        2491   42.36   -4.86  1.0000
  -1 -15  -7    1350     372                                                        1729   40.12   15.92  1.0000
 -15  -7   1    1703     381                                                        2159   44.07  -10.66  1.0000
 -15   7  -1    1738     378                                                        2155   38.90   18.94  1.0000
   7   1  15    1336     382                                                        1741   43.69    5.83  1.0000
  -1  15  -7    1425     375                                                        1765   35.65   10.50  1.0000
  15  -7  -1    1417     379                                                        1864   46.11   14.11  1.0000
  -7  -1  15    1478     381                                                        1911   44.13   11.08  1.0000
   1 -15   9    1335     293                                                        1503  -18.74   22.82  1.0000
 -15   9   1    1556     293                                                        1745  -19.91    5.22  1.0000
   1  15  -9    1209     293                                                        1428  -25.79    7.48  1.0000
  -9  -1 -15    1384     297                                                        1629  -26.99   15.55  1.0000
  -1 -15   9    1056     292                                                        1267  -25.79   -7.48  1.0000
  -1  15  -9    1336     293                                                        1526  -18.74  -22.82  1.0000
 -15 -11  -1     185      62                                                         253   18.81    7.61  1.0000
 -15  11   1      63      51                                                         101   18.73   -9.70  1.0000
 -11   1  15     245      64                                                         329   20.28    8.25  1.0000
 -11  -1 -15     118      63                                                         184   23.28   -4.63  1.0000
   1  15 -11     223      57                                                         318   24.21    5.30  1.0000
  -1  15  11     138      54                                                         209   23.66  -10.61  1.0000
   1 -15  11      68      54                                                         118   22.64   -7.06  1.0000
  -1  15  11     121      46                                                         188   23.66  -10.61  1.0000
  -1  15 -11      86      55                                                         144   22.64    7.06  1.0000
  15 -11  -1      63      55                                                         106   18.73    9.70  1.0000
   1  15  11     137      48                                                         199   20.97  -14.30  1.0000
   1  15  11     103      47                                                         157   20.97  -14.30  1.0000
 -15 -11   1      66      61                                                         116   23.34  -11.01  1.0000
 -11  -1  15     104      63                                                         164   22.84   -7.36  1.0000
 -11   1 -15     137      63                                                         207   23.35   -8.82  1.0000
 -15  13   1    1737     739                                                        3551 -151.96    1.86  1.0000
 -15 -13  -1    1692     742                                                        3523 -154.54    0.41  1.0000
   1  15  13    2250     740                                                        4300 -153.00  -16.76  1.0000
 -13  -1  15    1977     744                                                        3889 -151.88    5.91  1.0000
   1  15  13    2170     739                                                        4189 -153.00  -16.76  1.0000
  15 -13  -1    2084     741                                                        4042 -151.96   -1.86  1.0000
 -15   1   3     178     229                                                        1168 -176.47    3.12  1.0000
  -1  -3 -15      68     228                                                         901 -184.10   17.33  1.0000
  -3 -15  -1     178     219                                                        1146 -172.29  -32.53  1.0000
   1  -3  15     102     226                                                         998 -181.83    7.80  1.0000
  15  -1  -3     207     231                                                        1240 -176.47   -3.12  1.0000
  -1   3 -15     113     234                                                        1028 -181.83   -7.80  1.0000
   1   3  15     117     228                                                        1062 -184.10  -17.33  1.0000
   3  15   1     254     220                                                        1335 -172.29   32.53  1.0000
  -3 -15  -3     929     328                                                        1811  100.61   27.53  1.0000
  -3   3  15     653     334                                                        1386   98.61   10.80  1.0000
  15  -3   3    1042     336                                                        1845   90.67  -14.17  1.0000
   3  15  -3     912     330                                                        1786  101.32   17.88  1.0000
 -15   3  -3     945     334                                                        1723   90.67   14.17  1.0000
   3  15   3     887     328                                                        1736  100.61  -27.53  1.0000
  -3 -15  -5     450     366                                                        1863 -184.44   31.71  1.0000
   3 -15   5     693     367                                                        2132 -165.21  -34.55  1.0000
 -15   5   3     549     372                                                        1940 -173.79  -17.95  1.0000
   3  15   5     431     366                                                        1832 -184.44  -31.71  1.0000
  -3  15  -5     688     367                                                        2114 -165.21   34.55  1.0000
  15  -5  -3     567     374                                                        1968 -173.79   17.95  1.0000
  -5  -3  15     370     374                                                        1571 -172.59   17.02  1.0000
   3 -15   7     227     225                                                        1180 -163.10   12.91  1.0000
 -15  -7  -3     169     232                                                        1029 -161.81    6.10  1.0000
  -3 -15  -7     185     223                                                        1000 -152.97    4.96  1.0000
   7  -3  15     278     236                                                        1290 -163.72   -2.80  1.0000
 -15  -7   3     350     235                                                        1368 -154.07   15.45  1.0000
  -3  15  -7     220     225                                                        1151 -163.10  -12.91  1.0000
   3 -15   9     420      92                                                         477  -11.13   -2.21  1.0000
 -15   9   3     288      83                                                         312   -0.10   38.90  1.0000
  -3 -15  -9     146      88                                                         510  103.12 -154.81  1.0000
  -9   3  15     128      87                                                         295   86.13 -155.01  1.0000
  15  -9   3     201      85                                                         398   33.71 -107.93  1.0000
 -15  -9  -3     196     101                                                         503   68.15  139.67  1.0000
  -9  -3  15     180      89                                                         198  115.34 -167.04  1.0000
  -3  15  -9     260      82                                                         303  -11.13    2.21  1.0000
 -15   9  -3     221      83                                                         371   33.71  107.93  1.0000
   3  15   9     137      89                                                         470  103.12  154.81  1.0000
  15  -9  -3     225      85                                                         274   -0.10  -38.90  1.0000
  -3 -15   9     378      96                                                         459   -2.51   54.59  1.0000
   3 -15  11    5527    1621                                                        8908  170.20  -14.17  1.0000
  -3 -15 -11    5658    1620                                                        9140  172.43   10.67  1.0000
  15 -11   3    4408    1620                                                        7598  176.50  -21.46  1.0000
 -15  11   3    5298    1619                                                        8532  165.78    6.81  1.0000
   3  15 -11    4417    1621                                                        7463  168.70    8.13  1.0000
 -15 -11  -3    6139    1621                                                        9698  170.42    6.77  1.0000
 -15  11  -3    4230    1619                                                        7391  176.50   21.46  1.0000
   3  15  11    6493    1619                                                       10179  172.43  -10.67  1.0000
  15 -11  -3    5712    1621                                                        9045  165.78   -6.81  1.0000
  -3 -15  11    4544    1622                                                        7618  168.70   -8.13  1.0000
  -3  15 -11    5403    1620                                                        8769  170.20   14.17  1.0000
   3  15  11    5607    1619                                                        9061  172.43  -10.67  1.0000
 -13  -3 -15     532     121                                                         589   -4.39  -26.42  1.0000
  -3  15  13     442     109                                                         462   -4.10   21.38  1.0000
 -15  13   3     521     111                                                         528    2.78   41.01  1.0000
   3 -15  13     596     118                                                         623   -4.36   22.72  1.0000
   3  15  13     535     113                                                         557   -4.19    2.35  1.0000
  15 -13  -3     500     116                                                         551    2.78  -41.01  1.0000
   3  15  13     541     112                                                         563   -4.19    2.35  1.0000
   3 -15 -13     380     110                                                         418   -4.10  -21.38  1.0000
 -15 -13   3     441     110                                                         465   -3.44   -9.10  1.0000
 -13  -3  15     458     113                                                         471   -0.98  -10.32  1.0000
 -13   3 -15     538     126                                                         575   -7.19   11.40  1.0000
   5 -15   1      17      45                                                         188  149.12   20.51  1.0000
   5  15  -1       7      56                                                         221  144.91   -5.46  1.0000
 -15   1   5      23      67                                                         210  162.70    2.25  1.0000
 -15  -1  -5      48      63                                                         159  164.35   -6.60  1.0000
   5 -15   1      28      44                                                         157  149.12   20.51  1.0000
  -1   5  15      26      63                                                         186  158.08   11.24  1.0000
  -1  -5 -15      10      64                                                         254  156.35  -16.59  1.0000
   1  -5 -15      32      64                                                         175  158.08  -11.24  1.0000
   1   5  15       3      65                                                         292  156.35   16.59  1.0000
  -1  -5  15      23      65                                                         170  148.85   -7.05  1.0000
  15  -1  -5       7      70                                                         283  162.70   -2.25  1.0000
  -5 -15   1       9      59                                                         202  144.91    5.46  1.0000
 -15   1  -5     120      61                                                          68  162.33   -2.57  1.0000
 -15   3   5     209     282                                                        1161 -164.41  -27.75  1.0000
   5 -15   3     353     272                                                        1567 -175.28  -19.07  1.0000
  -3  -5 -15     259     281                                                        1331 -172.31  -11.65  1.0000
   5 -15   3     403     273                                                        1670 -175.28  -19.07  1.0000
   3  -5  15     242     284                                                        1282 -171.64    6.02  1.0000
  15  -3  -5     237     283                                                        1220 -164.41   27.75  1.0000
   3   5  15     340     281                                                        1503 -172.31   11.65  1.0000
  15  -5   5     502     247                                                        1134   95.22   -6.21  1.0000
 -15  -5  -5     686     249                                                        1442  100.01   -0.66  1.0000
   5  -5  15     447     250                                                        1092   99.11  -20.03  1.0000
  -5   5  15     609     247                                                        1334   98.98  -18.26  1.0000
 -15  -5   5     570     253                                                        1232   74.96  -75.98  1.0000
 -15   5  -5     617     248                                                        1298   95.22    6.21  1.0000
   5  -5 -15     496     246                                                        1152   98.98   18.26  1.0000
   7  -5  15      20     181                                                         713 -186.60   30.76  1.0000
 -15   7   5      78     178                                                         901 -179.42   10.49  1.0000
  15  -7   5       7     177                                                         610 -185.66  -16.60  1.0000
  -7   5  15      50     178                                                         900 -191.68   32.81  1.0000
   5 -15   7      60     175                                                         893 -187.08  -10.29  1.0000
  -5  15   7      81     167                                                         948 -184.54  -11.00  1.0000
   5  15  -7      55     174                                                         847 -183.05  -12.98  1.0000
  15  -7  -5      97     181                                                         966 -179.42  -10.49  1.0000
 -15  -7   5      68     184                                                         914 -185.96  -11.97  1.0000
 -15   7  -5      29     177                                                         750 -185.66   16.60  1.0000
  -5  15  -7      23     172                                                         722 -187.08   10.29  1.0000
   7  -5 -15      58     179                                                         935 -191.68  -32.81  1.0000
  -5 -15   7      69     178                                                         898 -183.05   12.98  1.0000
  -7  -5  15      99     185                                                        1046 -188.12   25.78  1.0000
  15  -9   5      53      92                                                         386  101.31  -28.66  1.0000
   9  -5  15     145     118                                                         679   93.24  -83.44  1.0000
  -5  15   9      82      91                                                         489   92.65  -69.83  1.0000
   5 -15   9     104     102                                                         484   98.68  -15.55  1.0000
   5  15  -9      69      90                                                         341   85.58   41.11  1.0000
  -5 -15   9      39      93                                                         297   85.58  -41.11  1.0000
 -15  -9   5      98      99                                                         431   92.68   23.57  1.0000
   5 -15  -9     107      92                                                         499   92.65   69.83  1.0000
  -5  15  -9      88     101                                                         436   98.68   15.55  1.0000
 -15   9  -5      55      92                                                         369  101.31   28.66  1.0000
 -11  -5 -15    2107     349                                                        1984   12.97   27.61  1.0000
 -15 -11  -5    1778     346                                                        1558   22.84   -1.73  1.0000
  15 -11   5    1992     344                                                        1798   18.94   -2.78  1.0000
 -15 -11   5    1961     349                                                        1809   14.98   10.28  1.0000
 -15  11  -5    2302     346                                                        2093   18.94    2.78  1.0000
   5 -15 -11    1794     341                                                        1602   19.82    4.05  1.0000
  -5 -15 -13    1948     163                                                         751  141.60    6.86  1.0000
  -5  15  13    2328     162                                                         978  143.67   10.09  1.0000
  15 -13   5    1849     164                                                         682  143.18    2.36  1.0000
   5 -15  13    1644     167                                                         567  142.01    0.27  1.0000
 -13  -5 -15    2316     173                                                         992  141.16   -0.93  1.0000
 -15 -13  -5    2065     168                                                         867  135.81   -0.96  1.0000
 -15 -13   5    1853     172                                                         692  141.90    2.47  1.0000
   5  15  13    1970     163                                                         771  141.60   -6.86  1.0000
  -5 -15  13    1992     169                                                         810  138.14   -9.61  1.0000
 -15  13  -5    2015     167                                                         786  143.18   -2.36  1.0000
   5 -15 -13    2327     162                                                         988  143.67  -10.09  1.0000
  -1   7  15    1711     402                                                        2224   49.21   -2.27  1.0000
 -15  -1  -7    1552     404                                                        1922   37.43    6.41  1.0000
 -15   1   7    1420     404                                                        1756   35.84  -12.43  1.0000
   1  -7  15    1897     402                                                        2355   42.26   -4.19  1.0000
  -1  -7 -15    1532     402                                                        1950   42.62   -3.98  1.0000
 -15   1  -7    1709     406                                                        2166   43.72    9.35  1.0000
   1  -7 -15    1692     401                                                        2204   49.21    2.27  1.0000
  -1  -7  15    1463     402                                                        1905   45.30    9.32  1.0000
 -15  -1   7    1850     406                                                        2366   47.70    0.59  1.0000
  -7 -15   1    1764     400                                                        2233   44.55  -10.66  1.0000
   1   7  15    1487     401                                                        1901   42.62    3.98  1.0000
   7 -15   3     442     316                                                        1524 -153.53  -19.71  1.0000
  -3   7  15     616     322                                                        1923 -161.81   -3.26  1.0000
   7 -15   3     389     316                                                        1424 -153.53  -19.71  1.0000
   7  15  -3     584     321                                                        1814 -156.93  -16.10  1.0000
   3   7  15     303     321                                                        1368 -165.40   12.87  1.0000
  -3  -7  15     397     323                                                        1480 -157.90  -21.88  1.0000
  15  -3  -7     629     326                                                        1966 -163.96   -7.41  1.0000
  -7 -15   3     529     321                                                        1731 -156.93   16.10  1.0000
   3  -7 -15     572     322                                                        1846 -161.81    3.26  1.0000
   5  -7  15      17     170                                                         736 -192.19   33.88  1.0000
   7 -15   5      44     160                                                         781 -180.25    9.29  1.0000
 -15   5   7      53     174                                                         875 -188.42  -10.52  1.0000
  -7  15   5      32     156                                                         767 -186.13  -16.83  1.0000
   7 -15   5      42     162                                                         771 -180.25    9.29  1.0000
   7  15  -5      43     167                                                         817 -186.08   12.22  1.0000
 -15   5  -7      31     171                                                         730 -181.34    8.56  1.0000
  -7 -15   5      38     170                                                         793 -186.08  -12.22  1.0000
  -5  -7  15      97     171                                                        1040 -187.76   27.68  1.0000
  15  -5  -7      70     173                                                         937 -188.42   10.52  1.0000
 -15  -5   7      18     177                                                         674 -184.35   10.78  1.0000
  -7  -7 -15     693     446                                                        2572  208.21  -19.89  1.0000
  -7  15   7     535     441                                                        2259  207.44    1.53  1.0000
   7  15  -7     542     445                                                        2321  210.45   15.25  1.0000
  -7 -15  -7     644     443                                                        2511  209.00   17.36  1.0000
   7 -15   7     486     443                                                        2249  216.31   -9.42  1.0000
   7  -7  15     774     447                                                        2716  206.28    5.40  1.0000
   7 -15   7     417     442                                                        2095  216.31   -9.42  1.0000
 -15  -7  -7     714     447                                                        2627  207.28   17.23  1.0000
  -7   7  15     494     444                                                        2169  206.66    6.97  1.0000
  -7 -15   7     547     445                                                        2308  210.45  -15.25  1.0000
  -7  -7  15     407     448                                                        2006  209.25    2.22  1.0000
 -15   7  -7     760     447                                                        2691  206.65   -0.34  1.0000
 -15  -7   7     332     448                                                        1852  212.15  -14.68  1.0000
   7  15   7     663     443                                                        2525  209.00  -17.36  1.0000
   7 -15  -7     561     440                                                        2310  207.44   -1.53  1.0000
   7  -7 -15     486     444                                                        2143  206.66   -6.97  1.0000
   7 -15   9    1571     501                                                        2665 -101.30   25.39  1.0000
   7 -15   9    1607     502                                                        2712 -101.30   25.39  1.0000
  -9   7  15    1422     503                                                        2461 -100.72   -4.24  1.0000
  -7  15   9    1513     500                                                        2651 -106.54   -6.53  1.0000
   9  -7  15    1517     506                                                        2661 -106.43  -14.40  1.0000
 -15  -9   7    1829     507                                                        2967  -99.27    3.85  1.0000
   9  -7 -15    1408     503                                                        2440 -100.72    4.24  1.0000
   7 -15  -9    1679     499                                                        2866 -106.54    6.53  1.0000
  -7 -15   9    1194     504                                                        2134  -98.83   12.89  1.0000
  -9  -7  15    1731     507                                                        2931 -106.17   -1.89  1.0000
  -7  15  11    7728    1345                                                        7671   -2.74   -0.10  1.0000
 -15 -11  -7    6356    1345                                                        6261   -4.54  -13.87  1.0000
  11  -7  15    6966    1346                                                        6795   -9.32    9.23  1.0000
 -11   7 -15    7349    1347                                                        7154   -9.32   -9.23  1.0000
   7 -15 -11    7864    1344                                                        7807   -2.74    0.10  1.0000
  -7 -15 -13     272      49                                                         250   61.51  -78.18  1.0000
 -13  -7 -15     350      57                                                         192   40.64    7.65  1.0000
 -15 -13  -7     184      51                                                         119   64.80  -75.73  1.0000
 -13   7  15     329      54                                                         196   34.75    4.79  1.0000
   7  15  13     312      48                                                         227   61.51   78.18  1.0000
   7 -15 -13     232      43                                                         105  127.22 -122.50  1.0000
 -15 -13   7     204      58                                                         113   51.62  -46.44  1.0000
 -13   7 -15     179      54                                                          52   73.17   84.76  1.0000
 -15  13  -7     195      51                                                         163   85.12 -102.25  1.0000
   9 -15   1     845     177                                                         987  -20.22    7.43  1.0000
  -9 -15  -1     716     183                                                         796  -10.96  -15.36  1.0000
   1  -9  15     920     189                                                        1078  -21.41    5.90  1.0000
 -15   1   9     986     196                                                        1121  -17.60   22.76  1.0000
  -9  15  -1     838     177                                                         985  -20.22   -7.43  1.0000
   9  15   1     726     185                                                         795  -10.96   15.36  1.0000
 -15  -1   9     477     194                                                         633  -27.76   -6.59  1.0000
   1   9  15     583     185                                                         757  -27.58  -13.39  1.0000
  -9 -15  -3     164      90                                                         431   72.61  142.73  1.0000
   3  -9  15     183     113                                                         617   84.22 -154.25  1.0000
  -9  15   3     240      88                                                         430   26.77  -98.17  1.0000
   3   9  15     242     107                                                         536   46.71 -121.28  1.0000
   3   9  15     209     101                                                         470   46.71 -121.28  1.0000
  -9 -15   3     344     109                                                         610   37.43 -103.41  1.0000
 -15  -3   9     177      99                                                         219   -5.01   48.54  1.0000
   9  15   3     139      89                                                         373   72.61 -142.73  1.0000
  -3  -9  15     138      94                                                         334  112.51 -166.00  1.0000
   9 -15  -3     239      90                                                         364   26.77   98.17  1.0000
   9  15  -5     104     124                                                         472   95.23  -22.98  1.0000
 -15  -5  -9     242     127                                                         754   95.19   52.21  1.0000
  -5   9  15     111     122                                                         600   96.56  -77.56  1.0000
   9 -15   5      87     116                                                         415   93.72   -7.14  1.0000
   5  -9  15     127     129                                                         616  100.04  -62.21  1.0000
  -9 -15  -5     187     119                                                         647  100.30   15.46  1.0000
   5   9  15     113     120                                                         575   94.33  -70.61  1.0000
 -15   5  -9     244     131                                                         755   88.21   69.39  1.0000
  -9 -15   5      97     118                                                         441   95.23   22.98  1.0000
   5  -9 -15      81     122                                                         465   96.56   77.56  1.0000
   5   9  15     158     124                                                         673   94.33  -70.61  1.0000
  -9  15  -5     103     114                                                         445   93.72    7.14  1.0000
   9  15   5     184     121                                                         653  100.30  -15.46  1.0000
  -5  -9  15      25     114                                                         339  103.04  -56.10  1.0000
   9  15  -7    1590     507                                                        2675 -100.19   -6.00  1.0000
   9 -15   7    1521     504                                                        2572  -99.31    2.00  1.0000
 -15   7   9    1810     507                                                        2992 -102.59   27.40  1.0000
  -7   9  15    1723     505                                                        2944 -107.54  -13.01  1.0000
   9 -15   7    1510     505                                                        2557  -99.31    2.00  1.0000
  -9  15   7    1390     503                                                        2398  -99.16    3.93  1.0000
  -9 -15   7    1596     508                                                        2679 -100.19    6.00  1.0000
   9 -15  -7    1344     503                                                        2340  -99.16   -3.93  1.0000
 -15   7  -9    1582     508                                                        2730 -105.88    7.38  1.0000
   7  -9 -15    1670     506                                                        2867 -107.54   13.01  1.0000
  15  -7  -9    1671     507                                                        2830 -102.59  -27.40  1.0000
 -15  -7   9    1434     511                                                        2455  -99.06   12.13  1.0000
  -9 -15  -9     111      69                                                         187   27.53   10.86  1.0000
 -15   9   9     312      73                                                         421   24.72   15.86  1.0000
  -9  -9 -15     105      74                                                         321  -36.71 -132.61  1.0000
 -15  -9  -9     385      92                                                         518   23.39   33.99  1.0000
   9 -15   9     102      69                                                         170   25.30    2.97  1.0000
   9 -15   9     163      66                                                         246   25.30    2.97  1.0000
  15  -9  -9     194      70                                                         295   24.72  -15.86  1.0000
  -9  -9  15     102      78                                                         399  -71.11 -170.13  1.0000
  -9 -15 -11    4131    2169                                                       12680 -409.62   -1.86  1.0000
 -15 -11  -9    3719    2170                                                       12111 -415.86   -0.90  1.0000
   9 -15  11    3193    2169                                                       11129 -414.91  -14.54  1.0000
   9 -15  11    3883    2169                                                       12389 -414.91  -14.54  1.0000
  -9  15  11    3562    2172                                                       11766 -413.52    8.97  1.0000
 -15  11   9    3600    2171                                                       11752 -410.25   14.61  1.0000
   9  15  11    3559    2169                                                       11661 -409.62    1.86  1.0000
   9 -15 -11    4309    2171                                                       13100 -413.52   -8.97  1.0000
 -11  -9  15    2505    2174                                                       10014 -423.76   -8.73  1.0000
  15 -11  -9    2648    2172                                                        9980 -410.25  -14.61  1.0000
 -15  11  -9    2810    2170                                                       10426 -415.96  -10.78  1.0000
 -15  13   9       5      45                                                         105 -103.19   -0.14  1.0000
 -13   9  15       2      50                                                         164 -100.45   -4.56  1.0000
   9 -15  13       2      50                                                         159 -100.06   -3.06  1.0000
  -9  15  13       3      42                                                         113  -97.76    7.21  1.0000
 -13  -9 -15      22      55                                                         263  -99.92    6.68  1.0000
  -9 -15  13       1      54                                                         134 -100.31    1.65  1.0000
  15 -13  -9       3      43                                                         114 -103.19    0.14  1.0000
 -13   9 -15       3      50                                                         171 -100.63   -0.31  1.0000
 -13  -9  15       2      56                                                         144  -97.22    2.59  1.0000
 -15  13  -9      18      48                                                         246  -97.69   -2.60  1.0000
   9 -15 -13       2      40                                                         108  -97.76   -7.21  1.0000
 -15 -13   9      46      57                                                          29 -102.36    7.84  1.0000
 -11 -15  -1     102      55                                                         152   18.13    7.75  1.0000
  -1 -11 -15     139      56                                                         210   23.12   -4.17  1.0000
 -15   1  11     110      66                                                         172   22.80   -6.90  1.0000
  11  15  -1      98      57                                                         165   23.73   11.27  1.0000
  11 -15   1      92      48                                                         140   19.56   -7.42  1.0000
 -15  -1 -11     115      62                                                         176   20.24   11.36  1.0000
  -1  11  15      85      53                                                         146   23.40   10.21  1.0000
  11  15   1      70      56                                                         109   18.13   -7.75  1.0000
   1  11  15     147      52                                                         222   23.12    4.17  1.0000
 -11  15  -1     146      50                                                         210   19.56    7.42  1.0000
  -1 -11  15     109      60                                                         169   22.02   -6.36  1.0000
   1  11  15     214      56                                                         302   23.12    4.17  1.0000
 -15  -1  11     204      68                                                         289   23.62   -7.95  1.0000
 -15   1 -11      51      61                                                          99   22.85    9.96  1.0000
 -11 -15   1      87      57                                                         145   23.73  -11.27  1.0000
   1 -11 -15     102      54                                                         164   23.40  -10.21  1.0000
  -3  11  15    6532    1788                                                       10295  175.21   -6.57  1.0000
   3 -11  15    4958    1787                                                        8104  166.61  -20.35  1.0000
  11 -15   3    5644    1785                                                        8955  165.23    4.37  1.0000
  11  15  -3    6547    1790                                                       10095  165.91   -1.64  1.0000
 -11 -15  -3    6406    1787                                                       10017  169.85    4.97  1.0000
   3  11  15    5586    1787                                                        8934  167.96  -12.55  1.0000
   3 -11 -15    6855    1787                                                       10709  175.21    6.57  1.0000
 -11 -15   3    6713    1789                                                       10303  165.91    1.64  1.0000
 -11  15  -3    5269    1785                                                        8475  165.23   -4.37  1.0000
  11  15   3    6074    1787                                                        9594  169.85   -4.97  1.0000
  -3 -11  15    5955    1790                                                        9522  173.33  -19.07  1.0000
   3  11  15    5723    1786                                                        9106  167.96  -12.55  1.0000
   5 -11  15    1660     353                                                        1517   15.19    0.06  1.0000
  -5  11  15    2092     351                                                        1907   18.92  -25.93  1.0000
 -15  -5 -11    1745     356                                                        1571   18.18   -5.75  1.0000
   5  11  15    2127     351                                                        1993   13.93  -27.01  1.0000
   5 -11 -15    2166     352                                                        1977   18.92   25.93  1.0000
   5  11  15    2181     352                                                        2046   13.93  -27.01  1.0000
 -15   5 -11    1932     354                                                        1734   19.62    4.44  1.0000
 -15  -7 -11    5576    1045                                                        5490   -4.74   -3.45  1.0000
  -7  11  15    5890    1043                                                        5730   -9.49    9.42  1.0000
  -7 -11 -15    5416    1043                                                        5254   -8.96  -10.93  1.0000
 -15   7 -11    5594    1045                                                        5567   -1.56    0.52  1.0000
   7 -11 -15    5809    1043                                                        5633   -9.49   -9.42  1.0000
 -15   9  11    2757    2148                                                       10308 -415.20  -14.19  1.0000
 -11 -15  -9    4163    2144                                                       12885 -415.15   -2.35  1.0000
  11 -15   9    3435    2144                                                       11435 -409.57   12.87  1.0000
  -9 -11 -15    3704    2145                                                       11981 -411.43  -19.02  1.0000
 -11  15   9    2567    2144                                                        9925 -414.95    9.84  1.0000
  11 -15   9    2960    2143                                                       10554 -409.57   12.87  1.0000
   9 -11  15    2730    2144                                                       10285 -416.73    6.59  1.0000
 -11  15  -9    3276    2145                                                       11150 -409.57  -12.87  1.0000
   9 -11 -15    3756    2145                                                       12175 -415.58   -9.37  1.0000
  -9 -11  15    3596    2149                                                       12101 -423.97   -9.14  1.0000
 -11 -15   9    4077    2149                                                       12797 -417.60    9.13  1.0000
 -11  11  15    7190     746                                                        3672 -205.36   -0.62  1.0000
 -15 -11 -11    8072     748                                                        4241 -209.48   -5.78  1.0000
 -15 -11  11    7641     749                                                        3992 -205.64   -0.65  1.0000
  11 -11 -15    7601     748                                                        3968 -205.36    0.62  1.0000
 -15  11 -11    7582     746                                                        3903 -208.93    2.10  1.0000
 -11  15  13    2659     418                                                        2309   30.31   -9.55  1.0000
  13 -11  15    2761     422                                                        2433   27.12   16.46  1.0000
 -13  11  15    2164     420                                                        1838   30.74   10.67  1.0000
  11 -15 -13    2702     418                                                        2341   30.31    9.55  1.0000
 -11 -15  13    2768     422                                                        2414   29.75   -5.30  1.0000
 -15 -13  11    2324     424                                                        1990   30.85   -7.45  1.0000
 -13  11 -15    2754     421                                                        2440   27.12  -16.46  1.0000
 -15  13 -11    2167     420                                                        1886   27.00  -11.00  1.0000
 -15  -1 -13    1998     722                                                        3934 -153.01   15.80  1.0000
 -15   1  13    1891     722                                                        3719 -147.27  -20.27  1.0000
  -1 -13  15    2210     720                                                        4200 -150.98    4.87  1.0000
 -15   1 -13    1815     722                                                        3677 -153.16   10.25  1.0000
   1  13  15    1782     718                                                        3659 -155.13   13.79  1.0000
   1  13  15    1782     718                                                        3659 -155.13   13.79  1.0000
 -15  -3 -13     574     118                                                         584   -2.19    5.38  1.0000
 -15   3  13     418     106                                                         440   -4.52   22.05  1.0000
  13 -15   3     606     105                                                         613    2.34   38.06  1.0000
 -13 -15  -3     483     114                                                         539    2.95  -43.88  1.0000
  -3  13  15     492     107                                                         540   -6.71  -13.82  1.0000
   3 -13  15     316     102                                                         352   -2.82  -26.70  1.0000
   3  13  15     482     108                                                         515   -4.91   31.38  1.0000
   3  13  15     349     105                                                         375   -4.91   31.38  1.0000
  -3 -13  15     625     116                                                         638   -1.12   -7.88  1.0000
 -13  15  -3     454     107                                                         497    2.34  -38.06  1.0000
   3 -13 -15     473     108                                                         505   -6.71   13.82  1.0000
 -15   3 -13     531     120                                                         559   -2.16  -16.41  1.0000
 -13 -15   3     318     103                                                         341   -3.67  -11.54  1.0000
  -5  13  15    2068     159                                                         866  135.97    3.59  1.0000
 -13  15   5    1765     155                                                         629  143.58    2.20  1.0000
   5 -13  15    2100     164                                                         851  141.03    6.37  1.0000
 -13 -15  -5    1741     160                                                         659  136.10    1.39  1.0000
 -13 -15   5    2170     165                                                         885  142.61    5.16  1.0000
   5  13  15    2083     161                                                         839  141.60   -0.75  1.0000
 -15   5 -13    2371     167                                                        1025  142.83  -11.85  1.0000
   5  13  15    1831     159                                                         682  141.60   -0.75  1.0000
  13 -15  -5    1938     158                                                         736  143.58   -2.20  1.0000
   5 -13 -15    2002     159                                                         827  135.97   -3.59  1.0000
   7 -13  15     239      58                                                         131   34.33   -0.47  1.0000
 -15  -7 -13     194      60                                                         139   59.37  -73.94  1.0000
  -7  13  15     244      51                                                         228   74.06  -87.24  1.0000
 -13 -15  -7     305      56                                                         274   64.95  -74.41  1.0000
  -7 -13 -15     314      55                                                         172   38.62    5.86  1.0000
 -15  -7  13     305      64                                                         150   44.65   23.00  1.0000
 -15   7 -13     211      58                                                         184  125.64 -122.05  1.0000
   7 -13 -15     285      52                                                         214   74.06   87.24  1.0000
  -9  13  15       2      50                                                         161 -100.57   -0.18  1.0000
 -15  -9 -13      23      60                                                         283 -101.65  -12.56  1.0000
 -13 -15  -9      28      54                                                         295 -102.41    4.12  1.0000
  -9 -13 -15      39      56                                                         312  -98.65    6.91  1.0000
 -15   9  13       2      55                                                         163 -101.09   -3.82  1.0000
 -13  15   9       2      48                                                         148  -97.64    1.96  1.0000
   9 -13  15      11      57                                                         223  -99.27   -4.75  1.0000
   9 -13 -15       4      48                                                         102 -100.57    0.18  1.0000
 -15   9 -13       2      56                                                         170  -99.66   -7.23  1.0000
  -9 -13  15       3      58                                                         156  -96.52    2.27  1.0000
 -15  -9  13       4      61                                                         182 -101.23    2.32  1.0000
 -13 -15   9      16      61                                                          67 -101.81    6.77  1.0000
 -13  15  -9       4      51                                                         196 -103.59   -0.29  1.0000
  13 -15  -9       5      48                                                         185  -97.64   -1.96  1.0000
 -15 -11 -13    2026     379                                                        1739   27.85    9.65  1.0000
 -11  13  15    2429     377                                                        2126   26.73   16.67  1.0000
  11 -13  15    2226     378                                                        1893   30.92   11.00  1.0000
  11 -13 -15    2165     376                                                        1892   26.73  -16.67  1.0000
  13 -15 -11    2521     376                                                        2210   27.71  -11.15  1.0000
 -15 -11  13    2071     381                                                        1769   29.44   -4.09  1.0000
 -15  11 -13    2475     379                                                        2135   29.81    9.66  1.0000
  13 -15  13      46      57                                                         219  -68.38   -6.20  1.0000
  13 -13  15      59      58                                                         235  -63.72  -13.89  1.0000
 -13 -13  15      10      58                                                         101  -57.35  -14.20  1.0000
 -15  13 -13      65      55                                                         236  -63.38    8.40  1.0000
  -1  15  15    1757     789                                                        4408  207.47    2.87  1.0000
   1 -15  15    1383     790                                                        3773  205.47   -1.00  1.0000
  15 -15   1    1428     788                                                        3851  205.55    5.38  1.0000
 -15   1  15    1648     792                                                        4195  204.99   -0.01  1.0000
 -15  15   1    1630     788                                                        4195  206.73    4.37  1.0000
 -15  15  -1    1233     788                                                        3523  205.55   -5.38  1.0000
 -15 -15   1    1872     791                                                        4551  205.10  -21.90  1.0000
 -15   1 -15    1679     791                                                        4281  207.36   -0.89  1.0000
   1 -15 -15    1929     789                                                        4677  207.47   -2.87  1.0000
 -15  -1  15    1699     793                                                        4255  203.66   -9.84  1.0000
  -1 -15  15    1759     791                                                        4362  204.48   -9.78  1.0000
 -15 -15  -3    1990     163                                                         862 -129.41  -36.99  1.0000
  15 -15   3    1739     159                                                         668 -138.19   17.43  1.0000
 -15  15   3    1670     156                                                         626 -137.82   16.92  1.0000
  -3  15  15    2053     159                                                         962 -130.09   35.35  1.0000
   3 -15  15    2004     162                                                         851 -133.48    4.86  1.0000
  -3 -15  15    1673     162                                                         665 -130.48   11.80  1.0000
 -15  15  -3    1739     159                                                         641 -138.19  -17.43  1.0000
 -15 -15   3    2251     166                                                        1027 -132.07    6.11  1.0000
   3 -15 -15    2119     159                                                         942 -130.09  -35.35  1.0000
   3  15  15    2016     160                                                         862 -136.87   22.14  1.0000
   3  15  15    1885     157                                                         776 -136.87   22.14  1.0000
  15 -15  -3    1858     158                                                         716 -137.82  -16.92  1.0000
 -15 -15  -5       9      54                                                         136   72.87    7.54  1.0000
 -15  -5 -15       1      59                                                         115   81.33   -3.87  1.0000
  15 -15   5      35      51                                                         243   81.60    4.78  1.0000
 -15   5  15      60      59                                                         294   79.76   -6.84  1.0000
   5 -15  15      23      56                                                         205   80.37   -7.76  1.0000
  -5  15  15       8      49                                                         143   77.98   -6.19  1.0000
 -15  15   5      12      48                                                         176   82.81    4.80  1.0000
 -15  15  -5      51      53                                                         282   81.60   -4.78  1.0000
   5 -15 -15       6      50                                                         138   77.98    6.19  1.0000
  -5 -15  15      32      57                                                         228   80.20   -5.02  1.0000
 -15   5 -15       2      57                                                          61   77.99    6.15  1.0000
   5  15  15      16      52                                                         189   82.32    4.37  1.0000
   5  15  15      18      51                                                         194   82.32    4.37  1.0000
  15 -15  -5      29      51                                                         231   82.81   -4.80  1.0000
 -15  -5  15      41      61                                                         252   80.30   -5.14  1.0000
  -7  15  15    8152     961                                                        5615 -130.09   -3.67  1.0000
 -15   7  15    7137     963                                                        4822 -127.77    2.58  1.0000
 -15  15   7    7568     960                                                        5019 -136.51  -11.53  1.0000
 -15  -7  15    6727     963                                                        4387 -133.64   -5.57  1.0000
  -7 -15  15    7454     963                                                        4964 -134.44   -6.37  1.0000
 -15 -15   7    8177     963                                                        5524 -136.60   -1.07  1.0000
   7 -15 -15    8133     960                                                        5607 -130.09    3.67  1.0000
 -15   7 -15    7562     963                                                        5146 -129.44    3.75  1.0000
  15 -15  -7    7291     961                                                        4816 -136.51   11.53  1.0000
   9 -15  15    4037     178                                                         843  292.39    3.46  1.0000
 -15  15  -9    4252     177                                                         953  291.09   -1.26  1.0000
 -15   9 -15    4078     180                                                         851  293.91   11.17  1.0000
 -15  11  15   14547    3288                                                       18899  142.66    9.32  1.0000
 -15  15  11   11850    3282                                                       15700  139.60   -5.37  1.0000
 -15 -11  15   14807    3289                                                       19148  141.60   -1.53  1.0000
 -11 -15  15   13884    3288                                                       18104  141.81   -0.41  1.0000
 -15  11 -15   13697    3283                                                       17838  139.94    4.80  1.0000
  15 -15 -11   11513    3286                                                       15322  139.60    5.37  1.0000
 -15 -15 -13    3226     614                                                        2687   41.96    6.09  1.0000
 -13  15  15    4155     614                                                        3593   38.49   -6.63  1.0000
 -15 -13 -15    3278     614                                                        2743   41.44   -1.73  1.0000
  13 -15  15    3730     614                                                        3147   42.47   -8.88  1.0000
 -15  13  15    3965     614                                                        3361   42.64   -8.27  1.0000
 -15  15  13    4288     614                                                        3660   42.12    5.74  1.0000
 -15  15 -13    3539     613                                                        2983   41.52   -5.90  1.0000
 -15  13 -15    4096     614                                                        3524   39.21    7.19  1.0000
 -13 -15  15    4089     616                                                        3469   42.80   -0.71  1.0000
  15 -15  15   13863     993                                                        5260 -383.81    3.56  1.0000
 -16   0   0    1540     662                                                        3470  167.16   -2.24  1.0000
   0 -16   0    1582     656                                                        3478  163.15   -1.56  1.0000
   0   0  16    1613     661                                                        3545  161.31   32.19  1.0000
   0  16   0    1567     656                                                        3457  163.15    1.56  1.0000
 -16   2   0    2143     651                                                        3407 -102.58   28.09  1.0000
  16  -2   0    2156     656                                                        3453 -102.58  -28.09  1.0000
  16  -4   0     368     706                                                        3941 -370.32   -3.33  1.0000
   0  16  -4     200     701                                                        3384 -374.19    2.18  1.0000
   0 -16   4     290     702                                                        3728 -374.19   -2.18  1.0000
 -16   4   0     350     705                                                        3882 -370.32    3.33  1.0000
 -16   6   0     739      88                                                         349  142.75  108.33  1.0000
 -16  -6   0     701      92                                                         323  147.45  112.40  1.0000
  16  -6   0     662      90                                                         365  142.75 -108.33  1.0000
   0  16   6     736      81                                                         350  142.61  109.33  1.0000
   6   0  16     602      93                                                         373  186.17  149.74  1.0000
   0  16  -6    1045      93                                                         454   98.45  -16.37  1.0000
  -6   0  16    1167     112                                                         551  111.91  -40.39  1.0000
   0 -16   6    1095      93                                                         460   98.45   16.37  1.0000
 -16   8   0     142     235                                                        1163 -188.96   -8.53  1.0000
  16  -8   0     128     236                                                        1124 -188.96    8.53  1.0000
   0  16   8     152     228                                                        1180 -179.37   52.14  1.0000
   8   0  16     121     238                                                        1107 -185.64   35.31  1.0000
  -8   0  16     203     240                                                        1286 -182.73   19.32  1.0000
   0 -16   8     171     233                                                        1203 -182.85   17.61  1.0000
   0  16  -8     217     233                                                        1314 -182.85  -17.61  1.0000
   0  16   8     158     228                                                        1197 -179.37   52.14  1.0000
 -16  -8   0     109     240                                                        1060 -188.41  -13.00  1.0000
 -16  10   0    5438    1389                                                        7848  124.94  -24.18  1.0000
   0  16 -10    4662    1389                                                        6886  123.22  -31.55  1.0000
   0 -16  10    5115    1391                                                        7416  123.22   31.55  1.0000
 -16 -12   0     149     158                                                         716 -100.84   73.31  1.0000
 -12   0  16     146     161                                                         675 -102.71  -66.05  1.0000
   0 -16  12     165     154                                                         766 -104.45  -78.40  1.0000
   0  16 -12     151     153                                                         757 -104.45   78.40  1.0000
 -12   0 -16     221     160                                                         823 -115.07  -28.85  1.0000
   0  16  12     198     147                                                         774 -107.99  -50.66  1.0000
 -16  12   0     116     150                                                         608 -117.70  -13.59  1.0000
  16 -12   0     145     153                                                         676 -117.70   13.59  1.0000
   0  16  12     225     148                                                         826 -107.99  -50.66  1.0000
  16 -14   0    1539     420                                                        2179   60.89   34.50  1.0000
   0  16  14    1703     419                                                        2355   57.55  -39.92  1.0000
   0 -16  14    1678     422                                                        2357   61.92  -30.48  1.0000
 -16 -14   0    1591     422                                                        2290   58.95  -60.44  1.0000
   0  16  14    1544     419                                                        2167   57.55  -39.92  1.0000
 -14   0  16    1372     424                                                        2004   64.22  -22.41  1.0000
 -16  14   0    1464     419                                                        2097   60.89  -34.50  1.0000
   2  16   0    4931    1198                                                        6699  -97.77   37.99  1.0000
   0   2  16    4223    1199                                                        5667  -87.40    3.12  1.0000
  -2 -16   0    4878    1197                                                        6688  -97.77  -37.99  1.0000
  -2   2  16    6391    1845                                                       10623  196.15  -12.94  1.0000
   2  16  -2    5214    1843                                                        9234  202.48    0.80  1.0000
   2 -16   2    5302    1843                                                        9259  198.22    7.23  1.0000
  -2 -16   2    5586    1845                                                        9727  202.48   -0.80  1.0000
  -2  16  -2    4850    1841                                                        8652  198.22   -7.23  1.0000
 -16  -2   2    6515    1845                                                       10945  202.63   -0.84  1.0000
  -2  -2  16    6079    1845                                                       10344  201.29   -6.86  1.0000
  -4   2  16     145      97                                                         459  -77.90  -16.59  1.0000
  -2 -16  -4     131      91                                                         436  -77.73  -20.46  1.0000
   4  -2  16     111      98                                                         361  -72.18   -0.86  1.0000
   2 -16   4     240      95                                                         562  -70.07    0.54  1.0000
  16  -4   2     110      97                                                         375  -73.27  -17.50  1.0000
 -16   4   2     133      95                                                         412  -73.96   -7.55  1.0000
 -16  -4  -2      68      96                                                         327  -85.27   17.33  1.0000
   2  16  -4     205      96                                                         553  -78.51    2.18  1.0000
 -16   4  -2     131      95                                                         397  -73.27   17.50  1.0000
 -16  -4   2      97      98                                                         353  -76.84    8.02  1.0000
   4   2  16     124     101                                                         402  -75.60   -5.11  1.0000
  16  -4  -2     144      96                                                         425  -73.96    7.55  1.0000
  -4  -2  16     272     112                                                         619  -70.83   -6.25  1.0000
   2  16   4      65      90                                                         288  -77.73   20.46  1.0000
  -6   2  16    2366     368                                                        1965  -39.85   28.81  1.0000
   2  16  -6    2235     363                                                        1808  -42.25   20.41  1.0000
   6   2  16    2276     370                                                        1911  -36.64   26.46  1.0000
  -6  -2  16    1951     368                                                        1557  -40.77   11.10  1.0000
   2  16   6    2670     361                                                        2232  -37.32   -6.83  1.0000
 -16   6  -2    2709     366                                                        2193  -44.16  -16.87  1.0000
  -2  16  -6    2093     363                                                        1697  -38.57   -1.84  1.0000
  -2 -16   6    2227     364                                                        1781  -42.25  -20.41  1.0000
  16  -8   2     227     194                                                         925 -127.86  -24.72  1.0000
   2 -16   8     227     190                                                         887 -125.31    3.98  1.0000
   8  -2  16     315     203                                                        1054 -125.14    7.80  1.0000
 -16   8  -2     235     194                                                         926 -127.86   24.72  1.0000
  -2  16  -8     306     192                                                        1041 -125.31   -3.98  1.0000
   2 -16  10     857     369                                                        1918 -122.47   12.40  1.0000
  10  -2  16     700     374                                                        1654 -120.30  -19.53  1.0000
   2  16 -10     824     369                                                        1921 -125.18   33.84  1.0000
 -10   2  16    1144     374                                                        2306 -120.44   -8.58  1.0000
  -2  16 -10     931     370                                                        2021 -122.47  -12.40  1.0000
  -2 -16  10     954     370                                                        2101 -125.18  -33.84  1.0000
 -10   2 -16     726     373                                                        1704 -120.30   19.53  1.0000
 -10  -2  16     748     374                                                        1769 -124.73   -4.44  1.0000
 -16  12   2    1479     186                                                        1014   56.35   -4.99  1.0000
 -16 -12  -2    1377     191                                                         854   66.75    5.79  1.0000
 -12  -2 -16    1007     195                                                         681   50.79  -31.69  1.0000
  -2  16  12    1257     182                                                         806   60.78  -13.65  1.0000
   2 -16  12    1648     188                                                        1102   62.85   -1.84  1.0000
  -2  16  12    1415     184                                                         934   60.78  -13.65  1.0000
  16 -12  -2    1537     188                                                        1059   56.35    4.99  1.0000
   2 -16 -12    1286     184                                                         823   60.78   13.65  1.0000
   2  16  12    1409     185                                                         975   53.43    2.35  1.0000
   2  16  12    1422     184                                                         986   53.43    2.35  1.0000
  -2  16 -12    1634     190                                                        1089   62.85    1.84  1.0000
 -16  14   2     708     196                                                        1039   47.30   10.58  1.0000
 -14   2  16     579     202                                                         899   49.80    8.94  1.0000
   2 -16  14     484     197                                                         783   49.94  -19.87  1.0000
  -2  16  14     776     194                                                        1148   50.89  -10.70  1.0000
  16 -14  -2     712     196                                                        1042   47.30  -10.58  1.0000
   2 -16 -14     740     195                                                        1106   50.89   10.70  1.0000
 -16 -14   2     687     201                                                         999   45.76   -2.92  1.0000
 -14  -2  16     688     204                                                        1017   47.97    2.16  1.0000
 -14   2 -16     611     202                                                         901   44.80    2.20  1.0000
  -2 -16  14     620     199                                                         934   47.62  -13.28  1.0000
   0   4  16      50     507                                                        2683 -378.70   31.92  1.0000
   0  -4 -16      48     508                                                        2633 -378.70  -31.92  1.0000
 -16  -2  -4      76      90                                                         323  -76.46  -17.01  1.0000
  -4 -16  -2      85      81                                                         351  -82.30   19.14  1.0000
  -2   4  16     160      91                                                         446  -72.17   -0.23  1.0000
  -2  -4 -16     102     117                                                         365  -77.31    4.58  1.0000
   2  -4  16     189     110                                                         536  -77.87  -17.51  1.0000
 -16   2   4     168      92                                                         449  -70.45    3.34  1.0000
   4  16  -2      92      84                                                         346  -76.04   -7.09  1.0000
  -2  -4  16     257     112                                                         598  -71.17   -5.36  1.0000
 -16  -2   4     121      93                                                         411  -79.03   -0.55  1.0000
   2   4  16     141      93                                                         441  -77.31   -4.58  1.0000
  -4 -16   2      59      89                                                         273  -76.04    7.09  1.0000
   2  -4 -16     224     111                                                         549  -72.17    0.23  1.0000
 -16   2  -4      83      90                                                         323  -73.75  -14.39  1.0000
   4  16   2      91      83                                                         379  -82.30  -19.14  1.0000
   4  -4  16     457     261                                                        1550 -149.08   33.63  1.0000
 -16   4  -4     392     255                                                        1297 -138.13  -10.11  1.0000
  -4  16  -4     284     249                                                        1166 -147.35  -27.68  1.0000
   4 -16   6      81      47                                                         230  -45.41  -28.00  1.0000
 -16   6   4      45      57                                                         159  -50.66   -0.65  1.0000
   6  -4  16     103      62                                                         279  -56.16   -2.17  1.0000
  -6   4  16      23      58                                                         115  -52.71   14.75  1.0000
 -16  -6  -4      25      58                                                         131  -56.67   13.63  1.0000
   4  16  -6      30      47                                                         109  -40.42  -11.68  1.0000
  -4 -16  -6      23      51                                                         118  -53.69    9.47  1.0000
   6   4  16     104      63                                                         247  -47.56    3.51  1.0000
  -4 -16   6       9      52                                                          54  -40.42   11.68  1.0000
   4  16   6      48      45                                                         179  -53.69   -9.47  1.0000
 -16  -6   4      57      61                                                         154  -42.60   13.52  1.0000
  16  -6  -4      36      59                                                         142  -50.66    0.65  1.0000
  -6  -4  16      31      59                                                         145  -55.75    0.16  1.0000
  -4  16  -6      89      47                                                         221  -45.41   28.00  1.0000
 -16   6  -4       2      53                                                          55  -57.26    5.09  1.0000
  -4 -16  -8     174     280                                                        1702 -238.32    2.21  1.0000
   8  -4  16      89     289                                                        1394 -237.35    0.22  1.0000
 -16   8   4     150     284                                                        1539 -228.96    9.60  1.0000
 -16  -8  -4     181     285                                                        1694 -234.77  -28.59  1.0000
   4 -16   8      79     281                                                        1351 -236.67    9.04  1.0000
  -8  -4 -16      81     286                                                        1356 -235.92    9.20  1.0000
  -4  16   8     202     277                                                        1706 -230.02    5.12  1.0000
   4  16   8      92     279                                                        1413 -238.32   -2.21  1.0000
  16  -8  -4     119     285                                                        1431 -228.96   -9.60  1.0000
   8   4  16      40     287                                                        1158 -235.92   -9.20  1.0000
 -16  -8   4      43     288                                                        1151 -233.04   -6.61  1.0000
  -4  16  -8      76     280                                                        1333 -236.67   -9.04  1.0000
  -4 -16 -10     287     278                                                        1491  183.73   -6.03  1.0000
 -16  10   4     364     281                                                        1549  172.11    8.64  1.0000
  16 -10   4     163     281                                                        1151  172.87   55.61  1.0000
 -10   4  16     202     283                                                        1258  180.33    6.31  1.0000
 -10  -4 -16     163     285                                                        1141  178.25   -3.55  1.0000
   4 -16  10     421     280                                                        1709  172.51   42.97  1.0000
   4  16  10     329     278                                                        1582  183.73    6.03  1.0000
  -4  16 -10     417     280                                                        1713  172.51  -42.97  1.0000
  16 -10  -4     348     282                                                        1518  172.11   -8.64  1.0000
 -16  10  -4     191     281                                                        1241  172.87  -55.61  1.0000
 -16 -12  -4     139      62                                                         245   33.12   -7.57  1.0000
  -4  16  12     129      53                                                         246   36.13    5.93  1.0000
   4 -16 -12     159      53                                                         284   36.13   -5.93  1.0000
 -12  -4  16     124      67                                                         233   34.55    6.16  1.0000
   4  16  12      77      55                                                         164   33.97    4.72  1.0000
 -12   4 -16      47      63                                                         117   33.90   -8.23  1.0000
 -14   4  16     898      68                                                         224 -127.20   -0.15  1.0000
 -16 -14  -4    1032      66                                                         305 -125.36   17.00  1.0000
 -14  -4 -16    1226      71                                                         405 -126.42    9.06  1.0000
  16 -14   4     897      61                                                         225 -127.07   10.98  1.0000
 -16  14   4     866      59                                                         211 -126.29    5.44  1.0000
   4 -16  14    1027      64                                                         307 -123.42   -5.43  1.0000
   4  16  14    1194      71                                                         391 -125.91   -8.42  1.0000
 -14  -4  16     970      71                                                         263 -126.62    6.90  1.0000
   4  16  14    1173      71                                                         379 -125.91   -8.42  1.0000
 -16 -14   4     713      66                                                         134 -129.11  -12.92  1.0000
  -4 -16  14     720      63                                                         141 -126.76    2.76  1.0000
  16 -14  -4    1017      61                                                         290 -126.29   -5.44  1.0000
 -14   4 -16     771      67                                                         177 -123.29  -11.56  1.0000
 -16  14  -4     933      62                                                         245 -127.07  -10.98  1.0000
   0  -6  16    1177     108                                                         603  113.89  -51.59  1.0000
   0   6  16     612      87                                                         403  185.27  148.48  1.0000
   0  -6 -16     575      86                                                         343  185.27 -148.48  1.0000
 -16   0   6     856      95                                                         309  100.96   31.61  1.0000
 -16   0  -6     671      88                                                         387  148.49 -111.51  1.0000
   6  16   0     658      82                                                         383  149.17 -114.68  1.0000
  -6 -16   0     669      80                                                         294  149.17  114.68  1.0000
   2  -6  16    2746     381                                                        2305  -40.46   28.11  1.0000
   6 -16   2    2183     372                                                        1726  -43.68  -14.84  1.0000
  -6 -16  -2    2436     375                                                        1992  -40.60    8.24  1.0000
   6 -16   2    2210     373                                                        1750  -43.68  -14.84  1.0000
 -16  -2  -6    2508     379                                                        2050  -41.05    5.17  1.0000
 -16  -2   6    2397     383                                                        1943  -41.25  -17.80  1.0000
   6  16   2    2636     376                                                        2165  -40.60   -8.24  1.0000
 -16   4   6       4      61                                                          61  -45.57  -26.46  1.0000
   6  16  -4      62      55                                                         176  -43.82  -12.57  1.0000
   6 -16   4      44      45                                                         158  -51.49    0.84  1.0000
   4  -6  16      40      64                                                         149  -51.29   15.29  1.0000
   6 -16   4      21      47                                                         112  -51.49    0.84  1.0000
  -6 -16  -4      64      50                                                         193  -50.73   17.85  1.0000
  -4   6  16     114      60                                                         297  -55.80   -2.87  1.0000
 -16  -4  -6      50      61                                                         183  -56.03    7.26  1.0000
 -16   4  -6      90      61                                                         275  -59.66   -7.93  1.0000
   4  -6 -16      85      60                                                         246  -55.80    2.87  1.0000
  -6 -16   4      41      59                                                         129  -43.82   12.57  1.0000
  -4  -6  16      97      64                                                         266  -55.49    1.61  1.0000
   4   6  16      47      60                                                         153  -47.89    3.95  1.0000
   6  16   4      62      51                                                         201  -50.73  -17.85  1.0000
 -16  -6  -6     172     405                                                        1709  239.20    7.01  1.0000
   6 -16   6     471     400                                                        2395  230.99   -2.42  1.0000
 -16   6   6     311     405                                                        2007  230.53   -1.49  1.0000
  -6   6  16     177     404                                                        1684  235.23  -22.93  1.0000
  -6 -16  -6     439     402                                                        2404  238.13    3.59  1.0000
   6  -6 -16     151     408                                                        1615  235.23   22.93  1.0000
   6   6  16     316     406                                                        2002  228.47  -24.84  1.0000
   6  16   6     435     401                                                        2394  238.13   -3.59  1.0000
  16  -6  -6     390     406                                                        2202  230.53    1.49  1.0000
  -6  -6  16     459     407                                                        2497  241.69    9.97  1.0000
  -8  -6 -16      96      56                                                         182  -32.42   -5.01  1.0000
 -16   8   6      96      53                                                         194  -36.81    0.02  1.0000
   6  16  -8      73      49                                                         146  -31.86    3.99  1.0000
   6 -16   8     128      50                                                         210  -27.34   -6.25  1.0000
 -16  -8  -6       7      54                                                          43  -36.63    2.59  1.0000
   8  -6  16     137      61                                                         236  -32.47    4.89  1.0000
   6 -16   8     110      45                                                         186  -27.34   -6.25  1.0000
  -6 -16  -8      56      49                                                         125  -33.12    0.27  1.0000
  -8   6  16      73      55                                                         154  -34.35   -1.15  1.0000
 -16  -8   6     170      64                                                         280  -32.94    0.44  1.0000
  -6 -16   8      38      54                                                          95  -31.86   -3.99  1.0000
   6  16   8      39      45                                                          99  -33.12   -0.27  1.0000
  -8  -6  16      93      59                                                         160  -27.44   -0.02  1.0000
  16  -8  -6     133      57                                                         247  -36.81   -0.02  1.0000
 -16   8  -6      17      53                                                          61  -32.53   -6.02  1.0000
  -6 -16 -10    1827     485                                                        2817   86.69   19.62  1.0000
   6  16 -10    1581     489                                                        2544   90.44    1.26  1.0000
[truncated: 17,927,820 more chars]
